# Supplementary material for: CRISPR/Cas12a-Assisted Visual Logic-Gate Detection of Pathogenic Microorganisms Based on Water-Soluble DNA-Binding AIEgens
Source: Front Chem. 2022 Jan 14;9:801972. doi: 10.3389/fchem.2021.801972 (PMC8795674; doi:10.3389/fchem.2021.801972)
Supplement: Supplementary file 1 [file DataSheet1.ZIP]

Archive with 9 entries (7 files):
- Original  date/
- Original  date/Original gels/
- Original  date/Original gels/Fig 4-C.tif
- Original  date/Original gels/Fig S1-A.tif
- Original  date/Original gels/Fig S1-B.tif
- Original  date/Original gels/Fig S1-C.tif
- Original  date/Original gels/Fig S6-A.tif
- Original  date/Original gels/Fig S7-A.tif
- Original  date/Original spectromete.xls
