# Supplementary material for: CRISPR/Cas12a-Assisted Visual Logic-Gate Detection of Pathogenic Microorganisms Based on Water-Soluble DNA-Binding AIEgens
Source: Front Chem. 2022 Jan 14;9:801972. doi: 10.3389/fchem.2021.801972 (PMC8795674; doi:10.3389/fchem.2021.801972)
Supplement: Supplementary file 1 [file DataSheet1.ZIP › Original date/Original spectromete.xls]

## Sheet: L.pneumophil
Name : [Sample1]
Instrument Serial No : LF-1503010
Firmware Version : 140722
Accessory Type : Single-Cell
PMT Voltage (V) : 500
PMT Integration Time (ms) : 20
Scan Speed(nm/min) : 1418
Scan Mode : Emission
Data Mode : Fluorescence
Excitation Slit Width (nm) : 5
Emission Slit Width (nm) : 5
Excitation Filter : Air
Emission Filter : Air
Excitation Wave (nm) : 350
Emission Start Wave (nm) : 370
Emission End Wave (nm) : 600
Name : [Sample2]
Instrument Serial No : LF-1503010
Firmware Version : 140722
Accessory Type : Single-Cell
PMT Voltage (V) : 500
PMT Integration Time (ms) : 20
Scan Speed(nm/min) : 1418
Scan Mode : Emission
Data Mode : Fluorescence
Excitation Slit Width (nm) : 5
Emission Slit Width (nm) : 5
Excitation Filter : Air
Emission Filter : Air
Excitation Wave (nm) : 350
Emission Start Wave (nm) : 370
Emission End Wave (nm) : 600
Name : [Sample3]
Instrument Serial No : LF-1503010
Firmware Version : 140722
Accessory Type : Single-Cell
PMT Voltage (V) : 500
PMT Integration Time (ms) : 20
Scan Speed(nm/min) : 1418
Scan Mode : Emission
Data Mode : Fluorescence
Excitation Slit Width (nm) : 5
Emission Slit Width (nm) : 5
Excitation Filter : Air
Emission Filter : Air
Excitation Wave (nm) : 350
Emission Start Wave (nm) : 370
Emission End Wave (nm) : 600
Name : [Sample4]
Instrument Serial No : LF-1503010
Firmware Version : 140722
Accessory Type : Single-Cell
PMT Voltage (V) : 500
PMT Integration Time (ms) : 20
Scan Speed(nm/min) : 1418
Scan Mode : Emission
Data Mode : Fluorescence
Excitation Slit Width (nm) : 5
Emission Slit Width (nm) : 5
Excitation Filter : Air
Emission Filter : Air
Excitation Wave (nm) : 350
Emission Start Wave (nm) : 370
Emission End Wave (nm) : 600
Sample1			Sample2			Sample3			Sample4
Wavelength(nm)	Int.(cnt)		Wavelength(nm)			Wavelength(nm)	Int.(cnt)		Wavelength(nm)
370	25.2		370	16.4		370	16.8		370	20.6
370.1	25.3		370.1	16.3		370.1	16.7		370.1	20.8
370.2	25.4		370.2	16.2		370.2	16.6		370.2	20.9
370.3	25.5		370.3	16		370.3	16.6		370.3	21
370.4	25.6		370.4	15.9		370.4	16.5		370.4	21.1
370.5	25.7		370.5	15.8		370.5	16.4		370.5	21.2
370.6	25.8		370.6	15.7		370.6	16.3		370.6	21.3
370.7	25.9		370.7	15.5		370.7	16.3		370.7	21.4
370.8	26		370.8	15.4		370.8	16.2		370.8	21.5
370.9	26.1		370.9	15.3		370.9	16.1		370.9	21.6
371	26.2		371	15.3		371	16.1		371	21.7
371.1	26.3		371.1	15.2		371.1	16.1		371.1	21.7
371.2	26.4		371.2	15.2		371.2	16.1		371.2	21.7
371.3	26.5		371.3	15.2		371.3	16.1		371.3	21.8
371.4	26.6		371.4	15.2		371.4	16.1		371.4	21.8
371.5	26.7		371.5	15.2		371.5	16.1		371.5	21.8
371.6	26.8		371.6	15.2		371.6	16.1		371.6	21.8
371.7	26.9		371.7	15.2		371.7	16.1		371.7	21.9
371.8	27		371.8	15.1		371.8	16.1		371.8	21.9
371.9	27.1		371.9	15.1		371.9	16.1		371.9	22
372	27.2		372	15.1		372	16.1		372	22
372.1	27.3		372.1	15.1		372.1	16		372.1	22
372.2	27.4		372.2	15		372.2	16		372.2	22
372.3	27.5		372.3	15		372.3	16		372.3	22.1
372.4	27.6		372.4	15		372.4	16		372.4	22.1
372.5	27.7		372.5	15		372.5	16		372.5	22.1
372.6	27.8		372.6	15		372.6	16		372.6	22.2
372.7	27.9		372.7	15		372.7	16		372.7	22.2
372.8	28		372.8	14.9		372.8	16		372.8	22.2
372.9	28.1		372.9	14.9		372.9	16		372.9	22.2
373	28.2		373	15.7		373	16.2		373	22.9
373.1	28.3		373.1	15.7		373.1	16.3		373.1	23
373.2	28.4		373.2	15.8		373.2	16.3		373.2	23.1
373.3	28.5		373.3	15.8		373.3	16.3		373.3	23.3
373.4	28.5		373.4	15.9		373.4	16.4		373.4	23.4
373.5	28.5		373.5	16		373.5	16.4		373.5	23.5
373.6	28.5		373.6	16		373.6	16.4		373.6	23.6
373.7	28.6		373.7	16.1		373.7	16.5		373.7	23.8
373.8	28.6		373.8	16.2		373.8	16.5		373.8	23.9
373.9	28.6		373.9	16.3		373.9	16.6		373.9	24.1
374	28.6		374	16.4		374	16.6		374	24.2
374.1	28.6		374.1	16.4		374.1	16.7		374.1	24.4
374.2	28.7		374.2	16.6		374.2	16.7		374.2	24.5
374.3	28.7		374.3	16.6		374.3	16.8		374.3	24.6
374.4	28.7		374.4	16.8		374.4	16.8		374.4	24.8
374.5	28.7		374.5	16.9		374.5	16.9		374.5	25
374.6	28.7		374.6	17		374.6	16.9		374.6	25.1
374.7	28.7		374.7	17.1		374.7	17		374.7	25.3
374.8	28.7		374.8	17.2		374.8	17		374.8	25.5
374.9	28.7		374.9	17.3		374.9	17.1		374.9	25.6
375	28.7		375	17.4		375	17.2		375	25.8
375.1	28.7		375.1	17.6		375.1	17.2		375.1	26
375.2	28.5		375.2	17.7		375.2	17.3		375.2	26.2
375.3	28.5		375.3	17.8		375.3	17.3		375.3	26.3
375.4	28.3		375.4	18		375.4	17.4		375.4	26.5
375.5	28.1		375.5	18.1		375.5	17.5		375.5	26.7
375.6	27.9		375.6	18.2		375.6	17.5		375.6	26.9
375.7	27.7		375.7	18.4		375.7	17.6		375.7	27.1
375.8	27.5		375.8	18.5		375.8	17.7		375.8	27.3
375.9	27.3		375.9	18.7		375.9	17.7		375.9	27.5
376	27.1		376	18.8		376	17.8		376	27.7
376.1	26.9		376.1	19		376.1	17.9		376.1	27.9
376.2	26.7		376.2	19.1		376.2	17.9		376.2	28.1
376.3	26.5		376.3	19.2		376.3	18		376.3	28.2
376.4	26.3		376.4	19.4		376.4	18.1		376.4	28.4
376.5	26.1		376.5	19.6		376.5	18.1		376.5	28.6
376.6	25.9		376.6	19.7		376.6	18.2		376.6	28.8
376.7	25.7		376.7	19.8		376.7	18.2		376.7	29
376.8	25.5		376.8	20		376.8	18.3		376.8	29.2
376.9	25.3		376.9	20.1		376.9	18.4		376.9	29.4
377	25.1		377	20.3		377	18.4		377	29.6
377.1	24.9		377.1	20.4		377.1	18.5		377.1	29.8
377.2	24.7		377.2	20.6		377.2	18.5		377.2	30
377.3	24.3		377.3	20.7		377.3	18.6		377.3	30.2
377.4	23.9		377.4	20.8		377.4	18.6		377.4	30.4
377.5	23.5		377.5	21		377.5	18.7		377.5	30.6
377.6	23.1		377.6	21.1		377.6	18.7		377.6	30.8
377.7	22.7		377.7	21.2		377.7	18.8		377.7	31
377.8	22.3		377.8	21.4		377.8	18.9		377.8	31.1
377.9	21.9		377.9	21.5		377.9	18.9		377.9	31.3
378	21.5		378	21.6		378	19		378	31.5
378.1	21.1		378.1	21.8		378.1	19		378.1	31.7
378.2	20.7		378.2	21.9		378.2	19.1		378.2	31.8
378.3	20.3		378.3	22		378.3	19.1		378.3	32
378.4	19.7		378.4	22.1		378.4	19.2		378.4	32.2
378.5	19.1		378.5	22.2		378.5	19.2		378.5	32.4
378.6	18.5		378.6	22.4		378.6	19.2		378.6	32.6
378.7	17.9		378.7	22.5		378.7	19.3		378.7	32.7
378.8	17.3		378.8	22.6		378.8	19.3		378.8	32.9
378.9	16.7		378.9	22.7		378.9	19.4		378.9	33
379	16.2		379	22.8		379	19.4		379	33.2
379.1	16.4		379.1	22.9		379.1	19.4		379.1	33.4
379.2	16.5		379.2	23		379.2	19.5		379.2	33.6
379.3	16.6		379.3	23.1		379.3	19.5		379.3	33.7
379.4	16.7		379.4	23.2		379.4	19.6		379.4	33.9
379.5	16.8		379.5	23.3		379.5	19.6		379.5	34
379.6	16.9		379.6	23.4		379.6	19.6		379.6	34.2
379.7	17		379.7	23.4		379.7	19.6		379.7	34.4
379.8	17.1		379.8	23.5		379.8	19.7		379.8	34.5
379.9	17.2		379.9	23.6		379.9	19.7		379.9	34.7
380	17.3		380	23.7		380	19.7		380	34.8
380.1	17.4		380.1	23.8		380.1	19.8		380.1	35
380.2	17.6		380.2	23.8		380.2	19.8		380.2	35.2
380.3	17.7		380.3	23.9		380.3	19.8		380.3	35.3
380.4	17.8		380.4	23.9		380.4	19.8		380.4	35.4
380.5	17.9		380.5	24		380.5	19.9		380.5	35.6
380.6	18		380.6	24		380.6	19.9		380.6	35.8
380.7	18.1		380.7	24.1		380.7	19.9		380.7	35.9
380.8	18.2		380.8	24.2		380.8	19.9		380.8	36
380.9	18.3		380.9	24.2		380.9	20		380.9	36.2
381	18.4		381	24.2		381	20		381	36.3
381.1	18.5		381.1	24.3		381.1	20		381.1	36.4
381.2	18.6		381.2	24.4		381.2	20		381.2	36.6
381.3	18.8		381.3	24.4		381.3	20.1		381.3	36.7
381.4	18.9		381.4	24.4		381.4	20.1		381.4	36.9
381.5	19		381.5	24.5		381.5	20.1		381.5	37
381.6	19.1		381.6	24.5		381.6	20.2		381.6	37.1
381.7	19.2		381.7	24.5		381.7	20.2		381.7	37.3
381.8	19.3		381.8	24.6		381.8	20.2		381.8	37.4
381.9	19.4		381.9	24.6		381.9	20.2		381.9	37.5
382	19.5		382	24.6		382	20.3		382	37.6
382.1	19.6		382.1	24.7		382.1	20.3		382.1	37.8
382.2	19.7		382.2	24.7		382.2	20.3		382.2	37.9
382.3	19.8		382.3	24.7		382.3	20.4		382.3	38
382.4	20		382.4	24.8		382.4	20.4		382.4	38.1
382.5	20.1		382.5	24.8		382.5	20.5		382.5	38.2
382.6	20.2		382.6	24.8		382.6	20.5		382.6	38.4
382.7	20.3		382.7	24.8		382.7	20.5		382.7	38.5
382.8	20.4		382.8	24.9		382.8	20.6		382.8	38.6
382.9	20.5		382.9	24.9		382.9	20.6		382.9	38.7
383	20.6		383	24.9		383	20.7		383	38.8
383.1	20.7		383.1	25		383.1	20.7		383.1	39
383.2	20.8		383.2	25		383.2	20.8		383.2	39
383.3	20.9		383.3	25		383.3	20.8		383.3	39.2
383.4	21		383.4	25		383.4	20.8		383.4	39.3
383.5	21.2		383.5	25		383.5	20.9		383.5	39.4
383.6	21.3		383.6	25.1		383.6	20.9		383.6	39.5
383.7	21.4		383.7	25.1		383.7	21		383.7	39.6
383.8	21.5		383.8	25.1		383.8	21.1		383.8	39.7
383.9	21.6		383.9	25.2		383.9	21.1		383.9	39.8
384	21.7		384	25.2		384	21.2		384	39.9
384.1	21.8		384.1	25.2		384.1	21.2		384.1	40
384.2	21.9		384.2	25.2		384.2	21.3		384.2	40.1
384.3	22		384.3	25.3		384.3	21.4		384.3	40.2
384.4	22.1		384.4	25.3		384.4	21.4		384.4	40.2
384.5	22.2		384.5	25.4		384.5	21.5		384.5	40.4
384.6	22.4		384.6	25.4		384.6	21.6		384.6	40.4
384.7	22.5		384.7	25.4		384.7	21.6		384.7	40.5
384.8	22.6		384.8	25.5		384.8	21.7		384.8	40.6
384.9	22.7		384.9	25.5		384.9	21.8		384.9	40.7
385	22.8		385	25.6		385	21.9		385	40.8
385.1	22.9		385.1	25.6		385.1	22		385.1	40.8
385.2	23		385.2	25.6		385.2	22		385.2	40.9
385.3	23.2		385.3	25.7		385.3	22.1		385.3	41
385.4	23.5		385.4	25.8		385.4	22.2		385.4	41
385.5	23.7		385.5	25.8		385.5	22.3		385.5	41.1
385.6	23.9		385.6	25.9		385.6	22.4		385.6	41.2
385.7	24.2		385.7	25.9		385.7	22.5		385.7	41.2
385.8	24.4		385.8	26		385.8	22.5		385.8	41.2
385.9	24.6		385.9	26		385.9	22.6		385.9	41.3
386	24.9		386	26.1		386	22.7		386	41.4
386.1	25.1		386.1	26.2		386.1	22.8		386.1	41.4
386.2	25.3		386.2	26.2		386.2	22.9		386.2	41.4
386.3	25.6		386.3	26.3		386.3	23		386.3	41.5
386.4	25.8		386.4	26.4		386.4	23.1		386.4	41.6
386.5	26.1		386.5	26.4		386.5	23.2		386.5	41.6
386.6	26.3		386.6	26.5		386.6	23.3		386.6	41.6
386.7	26.5		386.7	26.6		386.7	23.4		386.7	41.7
386.8	26.8		386.8	26.6		386.8	23.5		386.8	41.7
386.9	27		386.9	26.7		386.9	23.5		386.9	41.8
387	27.2		387	26.8		387	23.6		387	41.8
387.1	27.5		387.1	26.9		387.1	23.7		387.1	41.8
387.2	27.7		387.2	27		387.2	23.8		387.2	41.8
387.3	27.9		387.3	27		387.3	23.9		387.3	41.9
387.4	28.2		387.4	27.2		387.4	24		387.4	41.9
387.5	28.4		387.5	27.2		387.5	24.1		387.5	41.9
387.6	28.6		387.6	27.3		387.6	24.2		387.6	42
387.7	28.9		387.7	27.4		387.7	24.3		387.7	42
387.8	29.1		387.8	27.5		387.8	24.4		387.8	42
387.9	29.3		387.9	27.6		387.9	24.5		387.9	42
388	29.6		388	27.7		388	24.6		388	42
388.1	29.8		388.1	27.8		388.1	24.8		388.1	42
388.2	30		388.2	27.9		388.2	24.9		388.2	42.1
388.3	30.3		388.3	28		388.3	25		388.3	42.1
388.4	30.5		388.4	28.1		388.4	25.1		388.4	42.1
388.5	30.7		388.5	28.2		388.5	25.2		388.5	42.1
388.6	31		388.6	28.4		388.6	25.3		388.6	42.2
388.7	31.2		388.7	28.5		388.7	25.4		388.7	42.2
388.8	31.4		388.8	28.6		388.8	25.5		388.8	42.2
388.9	31.7		388.9	28.7		388.9	25.7		388.9	42.2
389	31.9		389	28.8		389	25.8		389	42.2
389.1	32.1		389.1	28.9		389.1	25.9		389.1	42.2
389.2	32.4		389.2	29		389.2	26		389.2	42.3
389.3	32.6		389.3	29.2		389.3	26.1		389.3	42.3
389.4	32.8		389.4	29.3		389.4	26.3		389.4	42.3
389.5	33.1		389.5	29.4		389.5	26.4		389.5	42.3
389.6	33.3		389.6	29.6		389.6	26.5		389.6	42.4
389.7	33.5		389.7	29.7		389.7	26.7		389.7	42.4
389.8	33.8		389.8	29.8		389.8	26.8		389.8	42.4
389.9	34		389.9	30		389.9	26.9		389.9	42.4
390	34.2		390	30.1		390	27.1		390	42.4
390.1	34.5		390.1	30.2		390.1	27.2		390.1	42.5
390.2	34.7		390.2	30.3		390.2	27.3		390.2	42.5
390.3	34.9		390.3	30.4		390.3	27.5		390.3	42.5
390.4	35.2		390.4	30.6		390.4	27.6		390.4	42.6
390.5	35.4		390.5	30.7		390.5	27.7		390.5	42.6
390.6	35.6		390.6	30.8		390.6	27.9		390.6	42.6
390.7	35.9		390.7	31		390.7	28		390.7	42.7
390.8	36.1		390.8	31.1		390.8	28.2		390.8	42.7
390.9	36.4		390.9	31.2		390.9	28.3		390.9	42.8
391	36.6		391	31.4		391	28.5		391	42.8
391.1	36.8		391.1	31.5		391.1	28.6		391.1	42.8
391.2	37.1		391.2	31.6		391.2	28.7		391.2	42.9
391.3	37.3		391.3	31.8		391.3	28.9		391.3	42.9
391.4	37.5		391.4	31.9		391.4	29.1		391.4	43
391.5	37.8		391.5	32		391.5	29.2		391.5	43
391.6	38		391.6	32.1		391.6	29.4		391.6	43.1
391.7	38.2		391.7	32.2		391.7	29.5		391.7	43.1
391.8	38.5		391.8	32.4		391.8	29.7		391.8	43.2
391.9	38.7		391.9	32.5		391.9	29.8		391.9	43.2
392	38.9		392	32.6		392	30		392	43.3
392.1	39.2		392.1	32.8		392.1	30.2		392.1	43.4
392.2	39.4		392.2	32.9		392.2	30.3		392.2	43.4
392.3	39.6		392.3	33		392.3	30.5		392.3	43.5
392.4	39.9		392.4	33.1		392.4	30.7		392.4	43.6
392.5	40.1		392.5	33.2		392.5	30.8		392.5	43.6
392.6	40.3		392.6	33.4		392.6	31		392.6	43.7
392.7	40.6		392.7	33.5		392.7	31.1		392.7	43.8
392.8	40.8		392.8	33.6		392.8	31.3		392.8	43.8
392.9	41		392.9	33.7		392.9	31.5		392.9	43.9
393	41.3		393	33.8		393	31.6		393	44
393.1	41.5		393.1	33.9		393.1	31.8		393.1	44
393.2	41.7		393.2	34		393.2	32		393.2	44.1
393.3	41.8		393.3	34.1		393.3	32.1		393.3	44.2
393.4	41.8		393.4	34.2		393.4	32.3		393.4	44.3
393.5	41.8		393.5	34.3		393.5	32.4		393.5	44.4
393.6	41.8		393.6	34.4		393.6	32.6		393.6	44.4
393.7	41.9		393.7	34.5		393.7	32.7		393.7	44.5
393.8	41.9		393.8	34.6		393.8	32.9		393.8	44.6
393.9	41.9		393.9	34.7		393.9	33		393.9	44.7
394	42		394	34.8		394	33.2		394	44.8
394.1	42		394.1	34.9		394.1	33.3		394.1	44.8
394.2	42		394.2	35		394.2	33.5		394.2	44.9
394.3	42		394.3	35.1		394.3	33.6		394.3	45
394.4	42.1		394.4	35.2		394.4	33.7		394.4	45.1
394.5	42.1		394.5	35.2		394.5	33.9		394.5	45.2
394.6	42.1		394.6	35.3		394.6	34		394.6	45.3
394.7	42.2		394.7	35.4		394.7	34.1		394.7	45.4
394.8	42.3		394.8	35.5		394.8	34.2		394.8	45.4
394.9	42.4		394.9	35.6		394.9	34.3		394.9	45.5
395	42.5		395	35.6		395	34.4		395	45.6
395.1	42.6		395.1	35.7		395.1	34.5		395.1	45.7
395.2	42.7		395.2	35.8		395.2	34.6		395.2	45.8
395.3	42.8		395.3	35.9		395.3	34.7		395.3	45.8
395.4	42.9		395.4	36		395.4	34.8		395.4	45.9
395.5	43		395.5	36		395.5	34.9		395.5	46
395.6	43.1		395.6	36.1		395.6	35		395.6	46.1
395.7	43.1		395.7	36.2		395.7	35.1		395.7	46.2
395.8	43.2		395.8	36.3		395.8	35.2		395.8	46.2
395.9	43.3		395.9	36.4		395.9	35.3		395.9	46.3
396	43.4		396	36.4		396	35.3		396	46.4
396.1	43.5		396.1	36.5		396.1	35.4		396.1	46.5
396.2	43.6		396.2	36.6		396.2	35.5		396.2	46.6
396.3	43.7		396.3	36.6		396.3	35.5		396.3	46.6
396.4	43.8		396.4	36.7		396.4	35.6		396.4	46.7
396.5	43.9		396.5	36.8		396.5	35.7		396.5	46.8
396.6	44		396.6	36.9		396.6	35.7		396.6	46.8
396.7	44.1		396.7	37		396.7	35.8		396.7	46.9
396.8	44.2		396.8	37		396.8	35.8		396.8	47
396.9	44.3		396.9	37.1		396.9	35.9		396.9	47
397	44.4		397	37.2		397	35.9		397	47.1
397.1	44.4		397.1	37.2		397.1	36		397.1	47.2
397.2	44.5		397.2	37.3		397.2	36		397.2	47.2
397.3	44.6		397.3	37.4		397.3	36		397.3	47.3
397.4	44.7		397.4	37.5		397.4	36.1		397.4	47.4
397.5	44.8		397.5	37.6		397.5	36.1		397.5	47.4
397.6	44.9		397.6	37.6		397.6	36.1		397.6	47.5
397.7	45		397.7	37.7		397.7	36.2		397.7	47.6
397.8	45.1		397.8	37.8		397.8	36.2		397.8	47.6
397.9	45.2		397.9	37.9		397.9	36.2		397.9	47.7
398	45.3		398	38		398	36.2		398	47.7
398.1	45.4		398.1	38		398.1	36.3		398.1	47.8
398.2	45.5		398.2	38.2		398.2	36.3		398.2	47.8
398.3	45.6		398.3	38.2		398.3	36.3		398.3	47.9
398.4	45.7		398.4	38.3		398.4	36.3		398.4	47.9
398.5	45.7		398.5	38.4		398.5	36.4		398.5	48
398.6	45.8		398.6	38.5		398.6	36.4		398.6	48
398.7	45.9		398.7	38.6		398.7	36.4		398.7	48.1
398.8	46		398.8	38.7		398.8	36.4		398.8	48.1
398.9	46.1		398.9	38.8		398.9	36.5		398.9	48.2
399	46.2		399	38.9		399	36.5		399	48.2
399.1	46.3		399.1	39		399.1	36.5		399.1	48.2
399.2	46.4		399.2	39.2		399.2	36.6		399.2	48.3
399.3	46.5		399.3	39.2		399.3	36.6		399.3	48.3
399.4	46.6		399.4	39.4		399.4	36.7		399.4	48.4
399.5	46.7		399.5	39.5		399.5	36.7		399.5	48.4
399.6	46.8		399.6	39.6		399.6	36.8		399.6	48.4
399.7	46.9		399.7	39.7		399.7	36.8		399.7	48.5
399.8	47		399.8	39.8		399.8	36.9		399.8	48.5
399.9	47		399.9	40		399.9	36.9		399.9	48.6
400	47.1		400	40.1		400	37		400	48.6
400.1	47.2		400.1	40.2		400.1	37.1		400.1	48.6
400.2	47.3		400.2	40.3		400.2	37.1		400.2	48.6
400.3	47.4		400.3	40.4		400.3	37.2		400.3	48.7
400.4	47.5		400.4	40.6		400.4	37.3		400.4	48.7
400.5	47.6		400.5	40.7		400.5	37.4		400.5	48.8
400.6	47.7		400.6	40.8		400.6	37.5		400.6	48.8
400.7	47.8		400.7	41		400.7	37.6		400.7	48.8
400.8	47.9		400.8	41.1		400.8	37.7		400.8	48.9
400.9	48		400.9	41.2		400.9	37.8		400.9	48.9
401	48.1		401	41.4		401	37.9		401	49
401.1	48.2		401.1	41.5		401.1	38		401.1	49
401.2	48.3		401.2	41.6		401.2	38.2		401.2	49
401.3	48.3		401.3	41.8		401.3	38.3		401.3	49.1
401.4	48.4		401.4	41.9		401.4	38.4		401.4	49.1
401.5	48.5		401.5	42.1		401.5	38.5		401.5	49.2
401.6	48.6		401.6	42.2		401.6	38.7		401.6	49.2
401.7	48.7		401.7	42.4		401.7	38.8		401.7	49.2
401.8	48.8		401.8	42.5		401.8	39		401.8	49.3
401.9	48.9		401.9	42.7		401.9	39.1		401.9	49.3
402	49		402	42.8		402	39.3		402	49.4
402.1	49.1		402.1	43		402.1	39.4		402.1	49.4
402.2	49.2		402.2	43.1		402.2	39.6		402.2	49.5
402.3	49.3		402.3	43.3		402.3	39.8		402.3	49.5
402.4	49.4		402.4	43.4		402.4	39.9		402.4	49.6
402.5	49.5		402.5	43.6		402.5	40.1		402.5	49.6
402.6	49.6		402.6	43.8		402.6	40.3		402.6	49.7
402.7	49.6		402.7	43.9		402.7	40.5		402.7	49.8
402.8	49.7		402.8	44.1		402.8	40.6		402.8	49.8
402.9	49.8		402.9	44.2		402.9	40.8		402.9	49.8
403	49.9		403	44.4		403	41		403	49.9
403.1	50		403.1	44.6		403.1	41.2		403.1	50
403.2	50.1		403.2	44.8		403.2	41.4		403.2	50
403.3	50.2		403.3	44.9		403.3	41.6		403.3	50.1
403.4	50.3		403.4	45.1		403.4	41.8		403.4	50.2
403.5	50.4		403.5	45.3		403.5	42		403.5	50.2
403.6	50.7		403.6	45.4		403.6	42.2		403.6	50.3
403.7	51		403.7	45.6		403.7	42.4		403.7	50.4
403.8	51.3		403.8	45.8		403.8	42.6		403.8	50.5
403.9	51.6		403.9	46		403.9	42.8		403.9	50.5
404	51.9		404	46.1		404	43		404	50.6
404.1	52.2		404.1	46.3		404.1	43.3		404.1	50.7
404.2	52.5		404.2	46.4		404.2	43.5		404.2	50.8
404.3	52.8		404.3	46.6		404.3	43.7		404.3	50.8
404.4	53.1		404.4	46.8		404.4	43.9		404.4	51
404.5	53.4		404.5	47		404.5	44.1		404.5	51
404.6	53.7		404.6	47.2		404.6	44.3		404.6	51.1
404.7	54		404.7	47.3		404.7	44.6		404.7	51.2
404.8	54.3		404.8	47.5		404.8	44.8		404.8	51.3
404.9	54.6		404.9	47.7		404.9	45		404.9	51.4
405	54.9		405	47.9		405	45.2		405	51.5
405.1	55.2		405.1	48		405.1	45.4		405.1	51.6
405.2	55.5		405.2	48.2		405.2	45.7		405.2	51.7
405.3	55.8		405.3	48.4		405.3	45.9		405.3	51.8
405.4	56.1		405.4	48.6		405.4	46.1		405.4	51.9
405.5	56.4		405.5	48.8		405.5	46.3		405.5	52
405.6	56.6		405.6	49		405.6	46.6		405.6	52.1
405.7	56.7		405.7	49.2		405.7	46.8		405.7	52.2
405.8	56.9		405.8	49.3		405.8	47		405.8	52.3
405.9	57		405.9	49.5		405.9	47.2		405.9	52.4
406	57.2		406	49.7		406	47.4		406	52.6
406.1	57.4		406.1	49.9		406.1	47.6		406.1	52.6
406.2	57.5		406.2	50		406.2	47.8		406.2	52.8
406.3	57.7		406.3	50.2		406.3	48.1		406.3	52.9
406.4	57.9		406.4	50.4		406.4	48.3		406.4	53
406.5	58		406.5	50.6		406.5	48.5		406.5	53.1
406.6	58.2		406.6	50.8		406.6	48.7		406.6	53.2
406.7	58.3		406.7	50.9		406.7	48.9		406.7	53.3
406.8	58.5		406.8	51.1		406.8	49.1		406.8	53.4
406.9	58.7		406.9	51.2		406.9	49.3		406.9	53.5
407	58.8		407	51.4		407	49.5		407	53.6
407.1	59		407.1	51.6		407.1	49.7		407.1	53.7
407.2	59.2		407.2	51.8		407.2	49.9		407.2	53.8
407.3	59.3		407.3	51.9		407.3	50.1		407.3	53.9
407.4	59.5		407.4	52.1		407.4	50.3		407.4	54
407.5	59.6		407.5	52.2		407.5	50.6		407.5	54.1
407.6	59.8		407.6	52.4		407.6	50.8		407.6	54.2
407.7	60		407.7	52.5		407.7	51		407.7	54.3
407.8	60.1		407.8	52.7		407.8	51.2		407.8	54.4
407.9	60.3		407.9	52.8		407.9	51.4		407.9	54.5
408	60.5		408	53		408	51.6		408	54.6
408.1	60.6		408.1	53.1		408.1	51.8		408.1	54.6
408.2	60.8		408.2	53.2		408.2	52		408.2	54.8
408.3	60.9		408.3	53.4		408.3	52.2		408.3	54.8
408.4	61.1		408.4	53.5		408.4	52.4		408.4	54.9
408.5	61.3		408.5	53.6		408.5	52.6		408.5	55
408.6	61.4		408.6	53.8		408.6	52.9		408.6	55.1
408.7	61.6		408.7	53.9		408.7	53.1		408.7	55.2
408.8	61.7		408.8	54		408.8	53.3		408.8	55.2
408.9	61.9		408.9	54.1		408.9	53.5		408.9	55.3
409	62.1		409	54.2		409	53.7		409	55.4
409.1	62.2		409.1	54.4		409.1	53.9		409.1	55.4
409.2	62.4		409.2	54.5		409.2	54.2		409.2	55.5
409.3	62.6		409.3	54.6		409.3	54.4		409.3	55.6
409.4	62.7		409.4	54.7		409.4	54.6		409.4	55.6
409.5	62.9		409.5	54.8		409.5	54.8		409.5	55.7
409.6	63		409.6	54.9		409.6	55		409.6	55.7
409.7	63.2		409.7	55		409.7	55.2		409.7	55.8
409.8	63.4		409.8	55.1		409.8	55.5		409.8	55.8
409.9	63.5		409.9	55.2		409.9	55.7		409.9	55.8
410	63.7		410	55.2		410	55.9		410	55.9
410.1	63.9		410.1	55.4		410.1	56.1		410.1	55.9
410.2	64		410.2	55.4		410.2	56.4		410.2	55.9
410.3	64.2		410.3	55.5		410.3	56.6		410.3	56
410.4	64.3		410.4	55.6		410.4	56.8		410.4	56
410.5	64.5		410.5	55.6		410.5	57		410.5	56
410.6	64.7		410.6	55.7		410.6	57.3		410.6	56
410.7	64.8		410.7	55.8		410.7	57.5		410.7	56
410.8	65		410.8	55.8		410.8	57.7		410.8	56
410.9	65.1		410.9	55.9		410.9	58		410.9	56
411	65.3		411	56		411	58.2		411	56
411.1	65.5		411.1	56		411.1	58.4		411.1	56
411.2	65.6		411.2	56.1		411.2	58.7		411.2	56
411.3	65.8		411.3	56.1		411.3	58.9		411.3	56
411.4	66		411.4	56.2		411.4	59.1		411.4	56
411.5	66.1		411.5	56.2		411.5	59.4		411.5	56
411.6	66.3		411.6	56.3		411.6	59.6		411.6	56
411.7	66.4		411.7	56.4		411.7	59.9		411.7	56
411.8	66.6		411.8	56.4		411.8	60.1		411.8	56
411.9	66.8		411.9	56.5		411.9	60.4		411.9	56
412	66.9		412	56.6		412	60.7		412	56
412.1	67.1		412.1	56.6		412.1	60.9		412.1	56
412.2	67.3		412.2	56.7		412.2	61.2		412.2	56
412.3	67.4		412.3	56.8		412.3	61.5		412.3	56
412.4	67.6		412.4	56.8		412.4	61.7		412.4	56
412.5	67.7		412.5	56.9		412.5	62		412.5	55.9
412.6	67.9		412.6	57		412.6	62.3		412.6	55.9
412.7	68.1		412.7	57		412.7	62.6		412.7	55.9
412.8	68.2		412.8	57.1		412.8	62.9		412.8	55.9
412.9	68.4		412.9	57.2		412.9	63.1		412.9	55.9
413	68.6		413	57.3		413	63.4		413	55.9
413.1	68.7		413.1	57.4		413.1	63.7		413.1	55.9
413.2	68.9		413.2	57.4		413.2	64		413.2	55.8
413.3	69		413.3	57.5		413.3	64.3		413.3	55.8
413.4	69.2		413.4	57.6		413.4	64.6		413.4	55.8
413.5	69.4		413.5	57.7		413.5	65		413.5	55.8
413.6	69.5		413.6	57.8		413.6	65.3		413.6	55.8
413.7	69.7		413.7	58		413.7	65.6		413.7	55.8
413.8	69.8		413.8	58.1		413.8	65.9		413.8	55.8
413.9	70		413.9	58.2		413.9	66.2		413.9	55.8
414	70.2		414	58.3		414	66.5		414	55.8
414.1	70.3		414.1	58.5		414.1	66.9		414.1	55.8
414.2	70.5		414.2	58.6		414.2	67.2		414.2	55.8
414.3	70.7		414.3	58.8		414.3	67.5		414.3	55.9
414.4	70.8		414.4	58.9		414.4	67.9		414.4	55.9
414.5	71		414.5	59.1		414.5	68.2		414.5	55.9
414.6	71.1		414.6	59.2		414.6	68.5		414.6	55.9
414.7	71.3		414.7	59.4		414.7	68.9		414.7	56
414.8	71.5		414.8	59.6		414.8	69.2		414.8	56
414.9	71.6		414.9	59.8		414.9	69.6		414.9	56
415	71.8		415	60		415	70		415	56.1
415.1	72		415.1	60.2		415.1	70.3		415.1	56.1
415.2	72.1		415.2	60.4		415.2	70.7		415.2	56.2
415.3	72.3		415.3	60.6		415.3	71.1		415.3	56.2
415.4	72.4		415.4	60.9		415.4	71.4		415.4	56.3
415.5	72.6		415.5	61.1		415.5	71.8		415.5	56.4
415.6	72.8		415.6	61.4		415.6	72.2		415.6	56.4
415.7	72.9		415.7	61.6		415.7	72.5		415.7	56.5
415.8	73.1		415.8	61.9		415.8	72.9		415.8	56.6
415.9	73.2		415.9	62.2		415.9	73.3		415.9	56.7
416	73.4		416	62.4		416	73.7		416	56.8
416.1	73.6		416.1	62.7		416.1	74.1		416.1	56.9
416.2	73.7		416.2	63		416.2	74.5		416.2	57
416.3	73.9		416.3	63.3		416.3	74.9		416.3	57.1
416.4	74.1		416.4	63.6		416.4	75.3		416.4	57.2
416.5	74.2		416.5	64		416.5	75.7		416.5	57.3
416.6	74.4		416.6	64.3		416.6	76.1		416.6	57.4
416.7	74.5		416.7	64.6		416.7	76.5		416.7	57.5
416.8	74.7		416.8	65		416.8	76.9		416.8	57.6
416.9	74.9		416.9	65.3		416.9	77.3		416.9	57.8
417	75		417	65.7		417	77.7		417	57.9
417.1	75.2		417.1	66		417.1	78.1		417.1	58
417.2	75.4		417.2	66.4		417.2	78.6		417.2	58.2
417.3	75.5		417.3	66.8		417.3	79		417.3	58.3
417.4	75.7		417.4	67.2		417.4	79.4		417.4	58.5
417.5	75.8		417.5	67.6		417.5	79.8		417.5	58.6
417.6	76		417.6	68		417.6	80.3		417.6	58.8
417.7	76.2		417.7	68.4		417.7	80.7		417.7	59
417.8	76.3		417.8	68.8		417.8	81.1		417.8	59.1
417.9	76.5		417.9	69.2		417.9	81.5		417.9	59.3
418	76.7		418	69.6		418	82		418	59.5
418.1	76.8		418.1	70.1		418.1	82.4		418.1	59.6
418.2	77		418.2	70.5		418.2	82.8		418.2	59.8
418.3	77.1		418.3	71		418.3	83.3		418.3	60
418.4	77.3		418.4	71.4		418.4	83.7		418.4	60.2
418.5	77.5		418.5	71.9		418.5	84.2		418.5	60.4
418.6	77.5		418.6	72.4		418.6	84.6		418.6	60.6
418.7	77.6		418.7	72.8		418.7	85		418.7	60.8
418.8	77.7		418.8	73.3		418.8	85.5		418.8	61
418.9	77.7		418.9	73.8		418.9	85.9		418.9	61.2
419	77.8		419	74.2		419	86.4		419	61.4
419.1	77.9		419.1	74.7		419.1	86.8		419.1	61.7
419.2	78		419.2	75.2		419.2	87.3		419.2	61.9
419.3	78		419.3	75.7		419.3	87.7		419.3	62.1
419.4	78.1		419.4	76.2		419.4	88.2		419.4	62.4
419.5	78.2		419.5	76.7		419.5	88.6		419.5	62.6
419.6	78.2		419.6	77.2		419.6	89.1		419.6	62.8
419.7	78.3		419.7	77.6		419.7	89.5		419.7	63
419.8	78.4		419.8	78.1		419.8	90		419.8	63.3
419.9	78.5		419.9	78.6		419.9	90.4		419.9	63.5
420	78.5		420	79.1		420	90.9		420	63.8
420.1	78.6		420.1	79.6		420.1	91.4		420.1	64
420.2	78.7		420.2	80		420.2	91.8		420.2	64.2
420.3	78.7		420.3	80.5		420.3	92.3		420.3	64.5
420.4	78.8		420.4	81		420.4	92.8		420.4	64.7
420.5	78.9		420.5	81.5		420.5	93.3		420.5	65
420.6	78.9		420.6	81.9		420.6	93.7		420.6	65.2
420.7	79		420.7	82.4		420.7	94.2		420.7	65.5
420.8	79.1		420.8	82.9		420.8	94.7		420.8	65.7
420.9	79.2		420.9	83.3		420.9	95.2		420.9	66
421	79.2		421	83.8		421	95.7		421	66.2
421.1	79.3		421.1	84.2		421.1	96.2		421.1	66.5
421.2	79.4		421.2	84.7		421.2	96.7		421.2	66.8
421.3	79.9		421.3	85.1		421.3	97.2		421.3	67
421.4	80.4		421.4	85.6		421.4	97.7		421.4	67.3
421.5	81		421.5	86		421.5	98.2		421.5	67.6
421.6	81.5		421.6	86.4		421.6	98.7		421.6	67.8
421.7	82		421.7	86.9		421.7	99.2		421.7	68.1
421.8	82.5		421.8	87.3		421.8	99.7		421.8	68.4
421.9	83.1		421.9	87.7		421.9	100.3		421.9	68.7
422	83.6		422	88.1		422	100.8		422	69
422.1	84.1		422.1	88.6		422.1	101.3		422.1	69.2
422.2	84.6		422.2	89		422.2	101.9		422.2	69.6
422.3	85.2		422.3	89.4		422.3	102.4		422.3	69.8
422.4	85.7		422.4	89.8		422.4	102.9		422.4	70.1
422.5	86.2		422.5	90.2		422.5	103.5		422.5	70.4
422.6	86.8		422.6	90.6		422.6	104		422.6	70.7
422.7	87.3		422.7	90.9		422.7	104.6		422.7	71
422.8	87.8		422.8	91.3		422.8	105.1		422.8	71.3
422.9	88.3		422.9	91.7		422.9	105.7		422.9	71.6
423	88.9		423	92.1		423	106.2		423	71.9
423.1	89.4		423.1	92.4		423.1	106.8		423.1	72.2
423.2	89.9		423.2	92.8		423.2	107.3		423.2	72.5
423.3	90.1		423.3	93.2		423.3	107.9		423.3	72.8
423.4	90.3		423.4	93.5		423.4	108.4		423.4	73.1
423.5	90.5		423.5	93.8		423.5	109		423.5	73.4
423.6	90.7		423.6	94.2		423.6	109.6		423.6	73.7
423.7	90.8		423.7	94.6		423.7	110.1		423.7	74
423.8	91		423.8	94.9		423.8	110.7		423.8	74.3
423.9	91.2		423.9	95.2		423.9	111.3		423.9	74.6
424	91.4		424	95.6		424	111.8		424	75
424.1	91.6		424.1	95.9		424.1	112.4		424.1	75.3
424.2	91.7		424.2	96.2		424.2	113		424.2	75.6
424.3	91.9		424.3	96.5		424.3	113.6		424.3	75.9
424.4	92.1		424.4	96.8		424.4	114.2		424.4	76.2
424.5	92.3		424.5	97.2		424.5	114.7		424.5	76.5
424.6	92.5		424.6	97.5		424.6	115.3		424.6	76.8
424.7	92.7		424.7	97.8		424.7	115.9		424.7	77.2
424.8	92.8		424.8	98.1		424.8	116.5		424.8	77.5
424.9	93		424.9	98.4		424.9	117.1		424.9	77.8
425	93.2		425	98.8		425	117.6		425	78.1
425.1	93.4		425.1	99.1		425.1	118.2		425.1	78.4
425.2	93.7		425.2	99.4		425.2	118.8		425.2	78.8
425.3	94		425.3	99.8		425.3	119.4		425.3	79.1
425.4	94.3		425.4	100.1		425.4	120		425.4	79.4
425.5	94.6		425.5	100.5		425.5	120.5		425.5	79.7
425.6	94.9		425.6	100.8		425.6	121.1		425.6	80
425.7	95.2		425.7	101.2		425.7	121.7		425.7	80.4
425.8	95.5		425.8	101.5		425.8	122.3		425.8	80.7
425.9	95.8		425.9	101.9		425.9	122.8		425.9	81
426	96.1		426	102.2		426	123.4		426	81.3
426.1	96.4		426.1	102.6		426.1	124		426.1	81.6
426.2	96.7		426.2	103		426.2	124.5		426.2	82
426.3	97		426.3	103.4		426.3	125.1		426.3	82.3
426.4	97.3		426.4	103.8		426.4	125.7		426.4	82.6
426.5	97.6		426.5	104.1		426.5	126.2		426.5	83
426.6	97.9		426.6	104.5		426.6	126.8		426.6	83.3
426.7	98.2		426.7	104.9		426.7	127.3		426.7	83.6
426.8	98.5		426.8	105.3		426.8	127.9		426.8	83.9
426.9	98.8		426.9	105.8		426.9	128.4		426.9	84.2
427	99.1		427	106.2		427	128.9		427	84.5
427.1	99.4		427.1	106.6		427.1	129.5		427.1	84.8
427.2	99.7		427.2	107		427.2	130		427.2	85.1
427.3	100.3		427.3	107.4		427.3	130.5		427.3	85.4
427.4	100.9		427.4	107.9		427.4	131		427.4	85.8
427.5	101.5		427.5	108.3		427.5	131.6		427.5	86
427.6	102.1		427.6	108.8		427.6	132.1		427.6	86.3
427.7	102.7		427.7	109.2		427.7	132.6		427.7	86.6
427.8	103.3		427.8	109.7		427.8	133.2		427.8	86.9
427.9	103.9		427.9	110.2		427.9	133.7		427.9	87.2
428	104.5		428	110.6		428	134.2		428	87.5
428.1	105.1		428.1	111.1		428.1	134.7		428.1	87.8
428.2	105.7		428.2	111.6		428.2	135.3		428.2	88
428.3	106.3		428.3	112.1		428.3	135.8		428.3	88.3
428.4	106.9		428.4	112.6		428.4	136.3		428.4	88.6
428.5	107.5		428.5	113.1		428.5	136.8		428.5	88.9
428.6	108.1		428.6	113.6		428.6	137.4		428.6	89.1
428.7	108.7		428.7	114.2		428.7	137.9		428.7	89.4
428.8	109.3		428.8	114.7		428.8	138.4		428.8	89.6
428.9	109.9		428.9	115.2		428.9	138.9		428.9	89.9
429	110.5		429	115.8		429	139.5		429	90.2
429.1	111.1		429.1	116.3		429.1	140		429.1	90.4
429.2	111.1		429.2	116.8		429.2	140.5		429.2	90.6
429.3	111.1		429.3	117.4		429.3	141		429.3	90.9
429.4	111.1		429.4	118		429.4	141.5		429.4	91.1
429.5	111.2		429.5	118.5		429.5	142.1		429.5	91.4
429.6	111.3		429.6	119.1		429.6	142.6		429.6	91.6
429.7	111.4		429.7	119.7		429.7	143.1		429.7	91.8
429.8	111.5		429.8	120.2		429.8	143.6		429.8	92
429.9	111.6		429.9	120.8		429.9	144.2		429.9	92.2
430	111.7		430	121.4		430	144.7		430	92.4
430.1	111.8		430.1	122		430.1	145.2		430.1	92.6
430.2	111.9		430.2	122.6		430.2	145.8		430.2	92.9
430.3	112		430.3	123.1		430.3	146.3		430.3	93.1
430.4	112.1		430.4	123.7		430.4	146.8		430.4	93.3
430.5	112.2		430.5	124.3		430.5	147.4		430.5	93.5
430.6	112.3		430.6	124.8		430.6	147.9		430.6	93.7
430.7	112.4		430.7	125.4		430.7	148.5		430.7	93.9
430.8	112.5		430.8	126		430.8	149		430.8	94
430.9	112.6		430.9	126.6		430.9	149.6		430.9	94.2
431	112.1		431	127.2		431	150.1		431	94.4
431.1	111.6		431.1	127.7		431.1	150.7		431.1	94.6
431.2	111.1		431.2	128.3		431.2	151.2		431.2	94.8
431.3	110.6		431.3	128.9		431.3	151.8		431.3	95
431.4	110.1		431.4	129.4		431.4	152.4		431.4	95.2
431.5	109.6		431.5	130		431.5	152.9		431.5	95.4
431.6	109.1		431.6	130.6		431.6	153.5		431.6	95.5
431.7	108.6		431.7	131.1		431.7	154.1		431.7	95.7
431.8	108.1		431.8	131.7		431.8	154.7		431.8	95.9
431.9	108.3		431.9	132.2		431.9	155.2		431.9	96.1
432	108.5		432	132.8		432	155.8		432	96.3
432.1	108.7		432.1	133.3		432.1	156.4		432.1	96.5
432.2	108.9		432.2	133.8		432.2	157		432.2	96.6
432.3	109.1		432.3	134.4		432.3	157.6		432.3	96.8
432.4	109.3		432.4	134.9		432.4	158.2		432.4	97
432.5	109.5		432.5	135.4		432.5	158.8		432.5	97.2
432.6	109.7		432.6	136		432.6	159.4		432.6	97.4
432.7	109.9		432.7	136.5		432.7	160		432.7	97.6
432.8	110.1		432.8	137		432.8	160.6		432.8	97.8
432.9	110.3		432.9	137.5		432.9	161.3		432.9	98.1
433	110.5		433	138		433	161.9		433	98.3
433.1	110.7		433.1	138.5		433.1	162.5		433.1	98.5
433.2	110.9		433.2	139		433.2	163.1		433.2	98.8
433.3	111.1		433.3	139.5		433.3	163.7		433.3	99
433.4	111.3		433.4	140		433.4	164.3		433.4	99.2
433.5	111.5		433.5	140.5		433.5	164.9		433.5	99.4
433.6	111.7		433.6	141		433.6	165.5		433.6	99.7
433.7	111.9		433.7	141.4		433.7	166.1		433.7	100
433.8	112.1		433.8	141.9		433.8	166.7		433.8	100.2
433.9	112.3		433.9	142.4		433.9	167.4		433.9	100.5
434	112.5		434	142.8		434	168		434	100.8
434.1	112.7		434.1	143.3		434.1	168.6		434.1	101.1
434.2	112.8		434.2	143.8		434.2	169.2		434.2	101.4
434.3	112.9		434.3	144.2		434.3	169.8		434.3	101.7
434.4	113		434.4	144.7		434.4	170.4		434.4	102
434.5	113.1		434.5	145.1		434.5	171		434.5	102.3
434.6	113.2		434.6	145.6		434.6	171.6		434.6	102.6
434.7	113.3		434.7	146		434.7	172.2		434.7	102.9
434.8	113.4		434.8	146.4		434.8	172.8		434.8	103.2
434.9	113.5		434.9	146.8		434.9	173.3		434.9	103.6
435	113.6		435	147.3		435	173.9		435	103.9
435.1	113.7		435.1	147.7		435.1	174.5		435.1	104.3
435.2	113.8		435.2	148.1		435.2	175.1		435.2	104.6
435.3	113.9		435.3	148.5		435.3	175.7		435.3	105
435.4	114		435.4	148.9		435.4	176.3		435.4	105.3
435.5	114.1		435.5	149.3		435.5	176.9		435.5	105.7
435.6	114.2		435.6	149.7		435.6	177.4		435.6	106
435.7	114.3		435.7	150.1		435.7	178		435.7	106.4
435.8	114.4		435.8	150.5		435.8	178.6		435.8	106.8
435.9	114.5		435.9	150.9		435.9	179.1		435.9	107.2
436	114.6		436	151.3		436	179.7		436	107.5
436.1	114.7		436.1	151.7		436.1	180.2		436.1	107.9
436.2	114.8		436.2	152.1		436.2	180.8		436.2	108.2
436.3	114.9		436.3	152.4		436.3	181.3		436.3	108.6
436.4	115		436.4	152.8		436.4	181.8		436.4	109
436.5	117.5		436.5	153.2		436.5	182.4		436.5	109.4
436.6	120		436.6	153.6		436.6	182.9		436.6	109.7
436.7	122.5		436.7	154		436.7	183.4		436.7	110.1
436.8	125		436.8	154.3		436.8	183.9		436.8	110.4
436.9	127.5		436.9	154.7		436.9	184.4		436.9	110.8
437	130		437	155		437	185		437	111.2
437.1	132.5		437.1	155.4		437.1	185.5		437.1	111.5
437.2	135		437.2	155.8		437.2	186		437.2	111.8
437.3	137.5		437.3	156.1		437.3	186.4		437.3	112.2
437.4	140		437.4	156.5		437.4	186.9		437.4	112.6
437.5	142.5		437.5	156.8		437.5	187.4		437.5	112.9
437.6	142.9		437.6	157.2		437.6	187.9		437.6	113.2
437.7	143.3		437.7	157.5		437.7	188.4		437.7	113.6
437.8	143.7		437.8	157.9		437.8	188.9		437.8	113.9
437.9	144.1		437.9	158.2		437.9	189.3		437.9	114.2
438	144.5		438	158.6		438	189.8		438	114.5
438.1	144.9		438.1	159		438.1	190.3		438.1	114.8
438.2	145.3		438.2	159.4		438.2	190.7		438.2	115.1
438.3	145.7		438.3	159.7		438.3	191.2		438.3	115.4
438.4	146.1		438.4	160.1		438.4	191.7		438.4	115.7
438.5	146.5		438.5	160.4		438.5	192.1		438.5	115.9
438.6	146.9		438.6	160.8		438.6	192.6		438.6	116.2
438.7	147.1		438.7	161.1		438.7	193		438.7	116.4
438.8	147.3		438.8	161.5		438.8	193.5		438.8	116.7
438.9	147.5		438.9	161.8		438.9	193.9		438.9	116.9
439	147.7		439	162.2		439	194.4		439	117.1
439.1	147.9		439.1	162.6		439.1	194.8		439.1	117.3
439.2	148.1		439.2	162.9		439.2	195.3		439.2	117.5
439.3	148.3		439.3	163.2		439.3	195.7		439.3	117.7
439.4	148.5		439.4	163.6		439.4	196.2		439.4	117.9
439.5	148.9		439.5	163.9		439.5	196.6		439.5	118.1
439.6	149.3		439.6	164.3		439.6	197.1		439.6	118.3
439.7	149.7		439.7	164.6		439.7	197.5		439.7	118.4
439.8	150.1		439.8	165		439.8	198		439.8	118.6
439.9	150.5		439.9	165.3		439.9	198.4		439.9	118.7
440	150.9		440	165.6		440	198.8		440	118.9
440.1	151.3		440.1	166		440.1	199.3		440.1	119
440.2	151.7		440.2	166.3		440.2	199.7		440.2	119.1
440.3	152.1		440.3	166.7		440.3	200.1		440.3	119.2
440.4	152.5		440.4	167		440.4	200.6		440.4	119.3
440.5	152.9		440.5	167.4		440.5	201		440.5	119.4
440.6	153.3		440.6	167.7		440.6	201.4		440.6	119.5
440.7	153.7		440.7	168		440.7	201.9		440.7	119.6
440.8	154.1		440.8	168.3		440.8	202.3		440.8	119.6
440.9	154.5		440.9	168.7		440.9	202.7		440.9	119.7
441	154.9		441	169		441	203.2		441	119.8
441.1	155.3		441.1	169.3		441.1	203.6		441.1	119.8
441.2	155.7		441.2	169.6		441.2	204		441.2	119.9
441.3	156.1		441.3	170		441.3	204.5		441.3	119.9
441.4	156.5		441.4	170.3		441.4	204.9		441.4	120
441.5	156.9		441.5	170.6		441.5	205.3		441.5	120
441.6	157.3		441.6	170.9		441.6	205.7		441.6	120.1
441.7	157.7		441.7	171.2		441.7	206.2		441.7	120.1
441.8	158.1		441.8	171.6		441.8	206.6		441.8	120.2
441.9	158.5		441.9	171.9		441.9	207		441.9	120.2
442	158.9		442	172.2		442	207.4		442	120.2
442.1	159.3		442.1	172.6		442.1	207.9		442.1	120.3
442.2	159.7		442.2	172.9		442.2	208.3		442.2	120.3
442.3	160.1		442.3	173.2		442.3	208.7		442.3	120.4
442.4	160.5		442.4	173.5		442.4	209.1		442.4	120.4
442.5	160.9		442.5	173.9		442.5	209.6		442.5	120.4
442.6	161.3		442.6	174.2		442.6	210		442.6	120.4
442.7	161.7		442.7	174.5		442.7	210.4		442.7	120.5
442.8	162.1		442.8	174.8		442.8	210.8		442.8	120.5
442.9	162.5		442.9	175.1		442.9	211.2		442.9	120.6
443	162.9		443	175.4		443	211.7		443	120.6
443.1	163.3		443.1	175.8		443.1	212.1		443.1	120.6
443.2	163.7		443.2	176.1		443.2	212.5		443.2	120.6
443.3	164.1		443.3	176.4		443.3	212.9		443.3	120.7
443.4	164.5		443.4	176.7		443.4	213.3		443.4	120.7
443.5	164.9		443.5	177		443.5	213.7		443.5	120.8
443.6	165.3		443.6	177.3		443.6	214.1		443.6	120.8
443.7	165.7		443.7	177.6		443.7	214.5		443.7	120.9
443.8	166.1		443.8	177.9		443.8	214.9		443.8	120.9
443.9	166.5		443.9	178.2		443.9	215.3		443.9	121
444	166.9		444	178.5		444	215.7		444	121
444.1	167.3		444.1	178.8		444.1	216.1		444.1	121.1
444.2	167.7		444.2	179		444.2	216.5		444.2	121.2
444.3	168.1		444.3	179.3		444.3	216.9		444.3	121.2
444.4	168.5		444.4	179.6		444.4	217.3		444.4	121.3
444.5	168.9		444.5	179.9		444.5	217.7		444.5	121.4
444.6	169.3		444.6	180.2		444.6	218.1		444.6	121.5
444.7	169.7		444.7	180.5		444.7	218.5		444.7	121.6
444.8	170.1		444.8	180.8		444.8	218.9		444.8	121.7
444.9	170.5		444.9	181		444.9	219.3		444.9	121.8
445	170.9		445	181.4		445	219.7		445	121.9
445.1	171.3		445.1	181.6		445.1	220.1		445.1	122
445.2	171.7		445.2	181.9		445.2	220.5		445.2	122.1
445.3	172.1		445.3	182.2		445.3	220.9		445.3	122.2
445.4	172.5		445.4	182.5		445.4	221.3		445.4	122.4
445.5	172.9		445.5	182.8		445.5	221.7		445.5	122.5
445.6	173.3		445.6	183.1		445.6	222.1		445.6	122.6
445.7	173.7		445.7	183.4		445.7	222.5		445.7	122.8
445.8	174.1		445.8	183.7		445.8	222.9		445.8	122.9
445.9	174.5		445.9	184		445.9	223.3		445.9	123
446	174.9		446	184.3		446	223.7		446	123.2
446.1	175.3		446.1	184.6		446.1	224.1		446.1	123.3
446.2	175.7		446.2	184.8		446.2	224.5		446.2	123.4
446.3	176.1		446.3	185.1		446.3	224.8		446.3	123.6
446.4	176.5		446.4	185.4		446.4	225.2		446.4	123.7
446.5	176.9		446.5	185.7		446.5	225.6		446.5	123.9
446.6	177.3		446.6	186		446.6	226		446.6	124
446.7	177.7		446.7	186.2		446.7	226.4		446.7	124.2
446.8	178.1		446.8	186.5		446.8	226.8		446.8	124.4
446.9	178.5		446.9	186.8		446.9	227.2		446.9	124.5
447	178.9		447	187		447	227.6		447	124.6
447.1	179.3		447.1	187.3		447.1	228		447.1	124.8
447.2	179.7		447.2	187.6		447.2	228.3		447.2	125
447.3	180.1		447.3	187.8		447.3	228.7		447.3	125.2
447.4	180.5		447.4	188.1		447.4	229.1		447.4	125.3
447.5	180.9		447.5	188.4		447.5	229.5		447.5	125.5
447.6	181.3		447.6	188.6		447.6	229.9		447.6	125.7
447.7	181.7		447.7	188.9		447.7	230.3		447.7	125.8
447.8	182.1		447.8	189.2		447.8	230.7		447.8	126
447.9	182.5		447.9	189.4		447.9	231.1		447.9	126.2
448	182.9		448	189.7		448	231.5		448	126.4
448.1	183.3		448.1	189.9		448.1	232		448.1	126.6
448.2	183.7		448.2	190.2		448.2	232.4		448.2	126.8
448.3	184.1		448.3	190.4		448.3	232.8		448.3	127
448.4	184.5		448.4	190.7		448.4	233.2		448.4	127.2
448.5	184.9		448.5	191		448.5	233.6		448.5	127.4
448.6	185.3		448.6	191.3		448.6	234.1		448.6	127.6
448.7	185.7		448.7	191.6		448.7	234.5		448.7	127.8
448.8	186.1		448.8	191.8		448.8	234.9		448.8	128
448.9	186.5		448.9	192.1		448.9	235.4		448.9	128.3
449	186.9		449	192.4		449	235.8		449	128.5
449.1	187.3		449.1	192.7		449.1	236.3		449.1	128.7
449.2	187.7		449.2	193		449.2	236.7		449.2	129
449.3	188.1		449.3	193.3		449.3	237.1		449.3	129.2
449.4	188.5		449.4	193.6		449.4	237.6		449.4	129.4
449.5	188.9		449.5	194		449.5	238		449.5	129.6
449.6	189.3		449.6	194.3		449.6	238.5		449.6	129.9
449.7	189.7		449.7	194.6		449.7	238.9		449.7	130.1
449.8	190.1		449.8	194.9		449.8	239.4		449.8	130.4
449.9	190.5		449.9	195.3		449.9	239.8		449.9	130.6
450	190.9		450	195.6		450	240.3		450	130.8
450.1	191.3		450.1	196		450.1	240.8		450.1	131.1
450.2	191.7		450.2	196.3		450.2	241.2		450.2	131.3
450.3	192.1		450.3	196.7		450.3	241.7		450.3	131.6
450.4	192.5		450.4	197		450.4	242.1		450.4	131.8
450.5	192.9		450.5	197.4		450.5	242.6		450.5	132.1
450.6	193.3		450.6	197.8		450.6	243.1		450.6	132.3
450.7	193.7		450.7	198.1		450.7	243.5		450.7	132.6
450.8	194.1		450.8	198.5		450.8	244		450.8	132.8
450.9	194.5		450.9	198.9		450.9	244.5		450.9	133.1
451	194.9		451	199.3		451	245		451	133.4
451.1	195.2		451.1	199.7		451.1	245.4		451.1	133.6
451.2	195.5		451.2	200.1		451.2	245.9		451.2	133.9
451.3	195.9		451.3	200.5		451.3	246.4		451.3	134.2
451.4	196.2		451.4	200.9		451.4	246.9		451.4	134.5
451.5	196.6		451.5	201.4		451.5	247.4		451.5	134.8
451.6	197		451.6	201.8		451.6	247.9		451.6	135
451.7	197.4		451.7	202.2		451.7	248.5		451.7	135.3
451.8	197.8		451.8	202.7		451.8	249		451.8	135.6
451.9	198.3		451.9	203.2		451.9	249.5		451.9	135.9
452	198.7		452	203.6		452	250		452	136.2
452.1	199.2		452.1	204.1		452.1	250.6		452.1	136.5
452.2	199.6		452.2	204.6		452.2	251.1		452.2	136.8
452.3	200.1		452.3	205.2		452.3	251.7		452.3	137.1
452.4	200.6		452.4	205.7		452.4	252.2		452.4	137.4
452.5	201.1		452.5	206.2		452.5	252.8		452.5	137.7
452.6	201.6		452.6	206.8		452.6	253.4		452.6	138
452.7	202.2		452.7	207.3		452.7	254		452.7	138.3
452.8	202.7		452.8	207.9		452.8	254.6		452.8	138.6
452.9	203.2		452.9	208.5		452.9	255.1		452.9	138.9
453	203.8		453	209.1		453	255.7		453	139.2
453.1	204.3		453.1	209.7		453.1	256.3		453.1	139.6
453.2	204.9		453.2	210.3		453.2	257		453.2	139.9
453.3	205.5		453.3	210.9		453.3	257.6		453.3	140.2
453.4	206		453.4	211.5		453.4	258.2		453.4	140.6
453.5	206.6		453.5	212.1		453.5	258.8		453.5	140.9
453.6	207.2		453.6	212.8		453.6	259.4		453.6	141.2
453.7	207.8		453.7	213.4		453.7	260.1		453.7	141.6
453.8	208.4		453.8	214		453.8	260.7		453.8	141.9
453.9	208.9		453.9	214.7		453.9	261.3		453.9	142.2
454	209.5		454	215.3		454	262		454	142.6
454.1	210.1		454.1	216		454.1	262.6		454.1	142.9
454.2	210.7		454.2	216.6		454.2	263.3		454.2	143.2
454.3	211.3		454.3	217.3		454.3	263.9		454.3	143.6
454.4	211.8		454.4	217.9		454.4	264.6		454.4	144
454.5	212.4		454.5	218.6		454.5	265.2		454.5	144.3
454.6	213		454.6	219.2		454.6	265.9		454.6	144.6
454.7	213.5		454.7	219.8		454.7	266.6		454.7	145
454.8	214.1		454.8	220.5		454.8	267.2		454.8	145.3
454.9	214.7		454.9	221.1		454.9	267.9		454.9	145.7
455	215.2		455	221.8		455	268.6		455	146
455.1	215.7		455.1	222.4		455.1	269.3		455.1	146.4
455.2	216.3		455.2	223.1		455.2	270		455.2	146.8
455.3	216.8		455.3	223.7		455.3	270.7		455.3	147.1
455.4	217.3		455.4	224.4		455.4	271.4		455.4	147.5
455.5	217.9		455.5	225		455.5	272.1		455.5	147.8
455.6	218.4		455.6	225.6		455.6	272.9		455.6	148.2
455.7	218.9		455.7	226.3		455.7	273.6		455.7	148.6
455.8	219.4		455.8	226.9		455.8	274.3		455.8	148.9
455.9	219.9		455.9	227.5		455.9	275.1		455.9	149.3
456	220.4		456	228.1		456	275.8		456	149.7
456.1	220.9		456.1	228.8		456.1	276.6		456.1	150
456.2	221.4		456.2	229.4		456.2	277.3		456.2	150.4
456.3	221.9		456.3	229.9		456.3	278.1		456.3	150.8
456.4	222.4		456.4	230.5		456.4	278.8		456.4	151.2
456.5	222.9		456.5	231.1		456.5	279.6		456.5	151.5
456.6	223.3		456.6	231.7		456.6	280.3		456.6	151.9
456.7	223.8		456.7	232.2		456.7	281.1		456.7	152.3
456.8	224.3		456.8	232.8		456.8	281.9		456.8	152.6
456.9	224.7		456.9	233.3		456.9	282.6		456.9	153
457	225.2		457	233.9		457	283.4		457	153.4
457.1	225.7		457.1	234.4		457.1	284.1		457.1	153.8
457.2	226.1		457.2	234.9		457.2	284.9		457.2	154.1
457.3	226.6		457.3	235.4		457.3	285.7		457.3	154.5
457.4	227		457.4	235.9		457.4	286.4		457.4	154.8
457.5	227.5		457.5	236.4		457.5	287.2		457.5	155.2
457.6	228		457.6	236.9		457.6	288		457.6	155.6
457.7	228.4		457.7	237.3		457.7	288.7		457.7	155.9
457.8	228.9		457.8	237.8		457.8	289.5		457.8	156.3
457.9	229.3		457.9	238.2		457.9	290.2		457.9	156.6
458	229.8		458	238.6		458	291		458	157
458.1	230.3		458.1	239		458.1	291.7		458.1	157.3
458.2	230.7		458.2	239.4		458.2	292.4		458.2	157.7
458.3	231.2		458.3	239.8		458.3	293.2		458.3	158
458.4	231.7		458.4	240.2		458.4	293.9		458.4	158.4
458.5	232.1		458.5	240.6		458.5	294.6		458.5	158.7
458.6	232.6		458.6	240.9		458.6	295.3		458.6	159
458.7	233.1		458.7	241.2		458.7	296.1		458.7	159.3
458.8	233.6		458.8	241.6		458.8	296.8		458.8	159.6
458.9	234.1		458.9	241.9		458.9	297.5		458.9	160
459	234.6		459	242.2		459	298.2		459	160.3
459.1	235.1		459.1	242.5		459.1	298.9		459.1	160.6
459.2	235.6		459.2	242.8		459.2	299.7		459.2	160.9
459.3	236.1		459.3	243.1		459.3	300.4		459.3	161.2
459.4	236.6		459.4	243.4		459.4	301.1		459.4	161.5
459.5	237.1		459.5	243.7		459.5	301.8		459.5	161.8
459.6	237.7		459.6	243.9		459.6	302.5		459.6	162.1
459.7	238.2		459.7	244.2		459.7	303.2		459.7	162.4
459.8	238.8		459.8	244.4		459.8	303.9		459.8	162.7
459.9	239.3		459.9	244.7		459.9	304.7		459.9	163
460	239.8		460	245		460	305.4		460	163.3
460.1	240.4		460.1	245.2		460.1	306.1		460.1	163.6
460.2	240.9		460.2	245.5		460.2	306.7		460.2	163.9
460.3	241.5		460.3	245.7		460.3	307.4		460.3	164.2
460.4	242.1		460.4	246		460.4	308.1		460.4	164.5
460.5	242.6		460.5	246.2		460.5	308.8		460.5	164.8
460.6	243.2		460.6	246.4		460.6	309.5		460.6	165
460.7	243.8		460.7	246.7		460.7	310.2		460.7	165.3
460.8	244.3		460.8	246.9		460.8	310.8		460.8	165.6
460.9	244.9		460.9	247.2		460.9	311.5		460.9	165.9
461	245.5		461	247.4		461	312.2		461	166.2
461.1	246.1		461.1	247.6		461.1	312.8		461.1	166.4
461.2	246.6		461.2	247.9		461.2	313.4		461.2	166.7
461.3	247.2		461.3	248.1		461.3	314.1		461.3	167
461.4	247.8		461.4	248.4		461.4	314.7		461.4	167.3
461.5	248.3		461.5	248.6		461.5	315.3		461.5	167.5
461.6	248.9		461.6	248.8		461.6	315.9		461.6	167.8
461.7	249.5		461.7	249.1		461.7	316.5		461.7	168.1
461.8	250		461.8	249.3		461.8	317.1		461.8	168.3
461.9	250.6		461.9	249.5		461.9	317.7		461.9	168.6
462	251.1		462	249.8		462	318.3		462	168.8
462.1	251.6		462.1	250		462.1	318.9		462.1	169.1
462.2	252.2		462.2	250.3		462.2	319.5		462.2	169.4
462.3	252.7		462.3	250.5		462.3	320.1		462.3	169.6
462.4	253.2		462.4	250.8		462.4	320.6		462.4	169.9
462.5	253.7		462.5	251		462.5	321.2		462.5	170.2
462.6	254.1		462.6	251.3		462.6	321.8		462.6	170.4
462.7	254.6		462.7	251.6		462.7	322.4		462.7	170.7
462.8	255		462.8	251.8		462.8	322.9		462.8	171
462.9	255.5		462.9	252.1		462.9	323.5		462.9	171.2
463	255.9		463	252.4		463	324		463	171.5
463.1	256.3		463.1	252.6		463.1	324.6		463.1	171.8
463.2	256.7		463.2	253		463.2	325.1		463.2	172
463.3	257		463.3	253.2		463.3	325.7		463.3	172.3
463.4	257.4		463.4	253.5		463.4	326.2		463.4	172.6
463.5	257.7		463.5	253.8		463.5	326.8		463.5	172.8
463.6	258		463.6	254.1		463.6	327.3		463.6	173.1
463.7	258.3		463.7	254.4		463.7	327.9		463.7	173.4
463.8	258.6		463.8	254.8		463.8	328.4		463.8	173.7
463.9	258.9		463.9	255		463.9	328.9		463.9	174
464	259.1		464	255.4		464	329.5		464	174.3
464.1	259.4		464.1	255.7		464.1	330		464.1	174.6
464.2	259.6		464.2	256		464.2	330.5		464.2	174.8
464.3	259.8		464.3	256.3		464.3	331.1		464.3	175.1
464.4	260		464.4	256.6		464.4	331.6		464.4	175.4
464.5	260.2		464.5	256.9		464.5	332.1		464.5	175.7
464.6	260.3		464.6	257.2		464.6	332.6		464.6	176
464.7	260.5		464.7	257.6		464.7	333.2		464.7	176.3
464.8	260.6		464.8	257.9		464.8	333.7		464.8	176.6
464.9	260.8		464.9	258.2		464.9	334.2		464.9	176.9
465	260.9		465	258.5		465	334.7		465	177.2
465.1	261		465.1	258.8		465.1	335.2		465.1	177.4
465.2	261.1		465.2	259.2		465.2	335.7		465.2	177.7
465.3	261.1		465.3	259.4		465.3	336.2		465.3	178
465.4	261.2		465.4	259.8		465.4	336.7		465.4	178.2
465.5	261.2		465.5	260		465.5	337.2		465.5	178.5
465.6	261.3		465.6	260.4		465.6	337.7		465.6	178.8
465.7	261.3		465.7	260.6		465.7	338.1		465.7	179
465.8	261.3		465.8	261		465.8	338.6		465.8	179.3
465.9	261.3		465.9	261.2		465.9	339.1		465.9	179.5
466	261.3		466	261.5		466	339.6		466	179.8
466.1	261.3		466.1	261.8		466.1	340		466.1	180
466.2	261.3		466.2	262.1		466.2	340.5		466.2	180.2
466.3	261.2		466.3	262.4		466.3	341		466.3	180.5
466.4	261.2		466.4	262.7		466.4	341.5		466.4	180.7
466.5	261.1		466.5	263		466.5	341.9		466.5	181
466.6	261.1		466.6	263.2		466.6	342.4		466.6	181.2
466.7	261		466.7	263.6		466.7	342.9		466.7	181.4
466.8	261		466.8	263.8		466.8	343.4		466.8	181.6
466.9	261		466.9	264.1		466.9	343.8		466.9	181.8
467	260.9		467	264.4		467	344.3		467	182
467.1	260.9		467.1	264.7		467.1	344.8		467.1	182.2
467.2	260.8		467.2	264.9		467.2	345.3		467.2	182.4
467.3	260.8		467.3	265.2		467.3	345.7		467.3	182.6
467.4	260.7		467.4	265.5		467.4	346.2		467.4	182.8
467.5	260.7		467.5	265.8		467.5	346.7		467.5	183
467.6	260.7		467.6	266		467.6	347.2		467.6	183.2
467.7	260.7		467.7	266.3		467.7	347.6		467.7	183.4
467.8	260.6		467.8	266.5		467.8	348.1		467.8	183.6
467.9	260.6		467.9	266.8		467.9	348.6		467.9	183.8
468	260.7		468	267		468	349.1		468	184
468.1	260.7		468.1	267.3		468.1	349.5		468.1	184.2
468.2	260.7		468.2	267.6		468.2	350		468.2	184.3
468.3	260.8		468.3	267.8		468.3	350.5		468.3	184.5
468.4	260.8		468.4	268.1		468.4	350.9		468.4	184.6
468.5	260.9		468.5	268.4		468.5	351.4		468.5	184.8
468.6	261		468.6	268.6		468.6	351.8		468.6	185
468.7	261		468.7	268.9		468.7	352.3		468.7	185.1
468.8	261.1		468.8	269.2		468.8	352.7		468.8	185.2
468.9	261.3		468.9	269.4		468.9	353.2		468.9	185.4
469	261.4		469	269.7		469	353.6		469	185.5
469.1	261.5		469.1	270		469.1	354		469.1	185.7
469.2	261.7		469.2	270.3		469.2	354.4		469.2	185.8
469.3	261.8		469.3	270.6		469.3	354.8		469.3	185.9
469.4	262		469.4	270.8		469.4	355.2		469.4	186.1
469.5	262.2		469.5	271.1		469.5	355.6		469.5	186.2
469.6	262.4		469.6	271.4		469.6	356		469.6	186.3
469.7	262.6		469.7	271.7		469.7	356.3		469.7	186.4
469.8	262.9		469.8	272		469.8	356.7		469.8	186.5
469.9	263.1		469.9	272.2		469.9	357.1		469.9	186.6
470	263.3		470	272.6		470	357.4		470	186.8
470.1	263.6		470.1	272.8		470.1	357.8		470.1	186.9
470.2	263.8		470.2	273.2		470.2	358.1		470.2	187
470.3	264.1		470.3	273.5		470.3	358.5		470.3	187.1
470.4	264.3		470.4	273.8		470.4	358.8		470.4	187.2
470.5	264.6		470.5	274.1		470.5	359.1		470.5	187.4
470.6	264.9		470.6	274.4		470.6	359.4		470.6	187.5
470.7	265.2		470.7	274.8		470.7	359.8		470.7	187.6
470.8	265.5		470.8	275.1		470.8	360.1		470.8	187.7
470.9	265.8		470.9	275.4		470.9	360.4		470.9	187.8
471	266.1		471	275.8		471	360.7		471	187.9
471.1	266.4		471.1	276.1		471.1	361		471.1	188
471.2	266.7		471.2	276.4		471.2	361.3		471.2	188.2
471.3	267		471.3	276.8		471.3	361.5		471.3	188.3
471.4	267.4		471.4	277.1		471.4	361.8		471.4	188.4
471.5	267.7		471.5	277.5		471.5	362.1		471.5	188.5
471.6	268		471.6	277.8		471.6	362.4		471.6	188.6
471.7	268.3		471.7	278.2		471.7	362.6		471.7	188.8
471.8	268.7		471.8	278.5		471.8	362.9		471.8	188.9
471.9	269		471.9	278.9		471.9	363.1		471.9	189
472	269.3		472	279.2		472	363.3		472	189.1
472.1	269.6		472.1	279.6		472.1	363.5		472.1	189.2
472.2	270		472.2	280		472.2	363.7		472.2	189.3
472.3	270.3		472.3	280.3		472.3	363.9		472.3	189.4
472.4	270.6		472.4	280.6		472.4	364.1		472.4	189.6
472.5	271		472.5	281		472.5	364.3		472.5	189.7
472.6	271.3		472.6	281.4		472.6	364.5		472.6	189.8
472.7	271.6		472.7	281.7		472.7	364.6		472.7	189.9
472.8	271.9		472.8	282		472.8	364.8		472.8	190
472.9	272.3		472.9	282.4		472.9	364.9		472.9	190.1
473	272.6		473	282.7		473	365.1		473	190.2
473.1	272.9		473.1	283		473.1	365.2		473.1	190.2
473.2	273.2		473.2	283.4		473.2	365.3		473.2	190.3
473.3	273.5		473.3	283.6		473.3	365.5		473.3	190.4
473.4	273.7		473.4	284		473.4	365.6		473.4	190.5
473.5	274		473.5	284.3		473.5	365.7		473.5	190.6
473.6	274.3		473.6	284.6		473.6	365.8		473.6	190.6
473.7	274.5		473.7	284.8		473.7	365.9		473.7	190.7
473.8	274.8		473.8	285.1		473.8	366		473.8	190.8
473.9	275		473.9	285.4		473.9	366.1		473.9	190.8
474	275.2		474	285.7		474	366.1		474	190.9
474.1	275.5		474.1	285.9		474.1	366.2		474.1	190.9
474.2	275.7		474.2	286.2		474.2	366.3		474.2	191
474.3	275.8		474.3	286.4		474.3	366.3		474.3	191
474.4	276		474.4	286.7		474.4	366.4		474.4	191
474.5	276.2		474.5	286.9		474.5	366.5		474.5	191.1
474.6	276.4		474.6	287.1		474.6	366.5		474.6	191.1
474.7	276.5		474.7	287.4		474.7	366.5		474.7	191.2
474.8	276.7		474.8	287.6		474.8	366.6		474.8	191.2
474.9	276.8		474.9	287.8		474.9	366.6		474.9	191.2
475	276.9		475	288		475	366.7		475	191.2
475.1	277.1		475.1	288.1		475.1	366.7		475.1	191.2
475.2	277.2		475.2	288.3		475.2	366.7		475.2	191.2
475.3	277.3		475.3	288.5		475.3	366.8		475.3	191.2
475.4	277.4		475.4	288.6		475.4	366.8		475.4	191.2
475.5	277.5		475.5	288.8		475.5	366.8		475.5	191.2
475.6	277.6		475.6	288.9		475.6	366.8		475.6	191.2
475.7	277.6		475.7	289		475.7	366.8		475.7	191.2
475.8	277.7		475.8	289.2		475.8	366.8		475.8	191.2
475.9	277.8		475.9	289.3		475.9	366.8		475.9	191.1
476	277.8		476	289.4		476	366.8		476	191.1
476.1	277.9		476.1	289.4		476.1	366.8		476.1	191
476.2	277.9		476.2	289.5		476.2	366.8		476.2	191
476.3	277.9		476.3	289.6		476.3	366.8		476.3	191
476.4	277.9		476.4	289.6		476.4	366.8		476.4	190.9
476.5	278		476.5	289.6		476.5	366.7		476.5	190.8
476.6	278		476.6	289.7		476.6	366.7		476.6	190.8
476.7	277.9		476.7	289.7		476.7	366.6		476.7	190.7
476.8	277.9		476.8	289.7		476.8	366.6		476.8	190.6
476.9	277.9		476.9	289.7		476.9	366.5		476.9	190.5
477	277.9		477	289.7		477	366.5		477	190.4
477.1	277.8		477.1	289.7		477.1	366.4		477.1	190.3
477.2	277.7		477.2	289.6		477.2	366.3		477.2	190.2
477.3	277.7		477.3	289.6		477.3	366.2		477.3	190.1
477.4	277.6		477.4	289.5		477.4	366.2		477.4	190
477.5	277.5		477.5	289.5		477.5	366.1		477.5	189.9
477.6	277.4		477.6	289.4		477.6	366		477.6	189.8
477.7	277.2		477.7	289.3		477.7	365.9		477.7	189.7
477.8	277.1		477.8	289.2		477.8	365.8		477.8	189.6
477.9	277		477.9	289.2		477.9	365.7		477.9	189.5
478	276.8		478	289		478	365.6		478	189.4
478.1	276.7		478.1	288.9		478.1	365.5		478.1	189.3
478.2	276.5		478.2	288.8		478.2	365.4		478.2	189.2
478.3	276.4		478.3	288.7		478.3	365.3		478.3	189.1
478.4	276.2		478.4	288.5		478.4	365.2		478.4	189
478.5	276		478.5	288.4		478.5	365.1		478.5	188.8
478.6	275.8		478.6	288.2		478.6	365		478.6	188.7
478.7	275.6		478.7	288.1		478.7	364.9		478.7	188.6
478.8	275.4		478.8	287.9		478.8	364.8		478.8	188.5
478.9	275.2		478.9	287.8		478.9	364.6		478.9	188.4
479	275		479	287.6		479	364.5		479	188.2
479.1	274.8		479.1	287.4		479.1	364.4		479.1	188.1
479.2	274.6		479.2	287.2		479.2	364.3		479.2	188
479.3	274.4		479.3	287		479.3	364.2		479.3	187.8
479.4	274.1		479.4	286.8		479.4	364		479.4	187.7
479.5	273.9		479.5	286.6		479.5	363.9		479.5	187.6
479.6	273.6		479.6	286.4		479.6	363.8		479.6	187.5
479.7	273.4		479.7	286.2		479.7	363.6		479.7	187.3
479.8	273.1		479.8	286		479.8	363.5		479.8	187.2
479.9	272.8		479.9	285.8		479.9	363.4		479.9	187.1
480	272.6		480	285.5		480	363.2		480	187
480.1	272.3		480.1	285.3		480.1	363.1		480.1	186.8
480.2	272		480.2	285		480.2	362.9		480.2	186.7
480.3	271.7		480.3	284.8		480.3	362.8		480.3	186.6
480.4	271.4		480.4	284.6		480.4	362.6		480.4	186.4
480.5	271.1		480.5	284.3		480.5	362.4		480.5	186.3
480.6	270.7		480.6	284		480.6	362.3		480.6	186.2
480.7	270.4		480.7	283.8		480.7	362.1		480.7	186
480.8	270.1		480.8	283.5		480.8	361.9		480.8	185.9
480.9	269.7		480.9	283.2		480.9	361.7		480.9	185.8
481	269.4		481	282.9		481	361.6		481	185.7
481.1	269		481.1	282.6		481.1	361.4		481.1	185.6
481.2	268.7		481.2	282.3		481.2	361.2		481.2	185.4
481.3	268.3		481.3	282		481.3	361		481.3	185.3
481.4	267.9		481.4	281.6		481.4	360.8		481.4	185.2
481.5	267.6		481.5	281.4		481.5	360.6		481.5	185
481.6	267.2		481.6	281		481.6	360.4		481.6	184.9
481.7	266.8		481.7	280.7		481.7	360.2		481.7	184.8
481.8	266.4		481.8	280.4		481.8	360		481.8	184.7
481.9	266.1		481.9	280		481.9	359.8		481.9	184.6
482	265.7		482	279.7		482	359.6		482	184.4
482.1	265.3		482.1	279.4		482.1	359.4		482.1	184.4
482.2	264.9		482.2	279		482.2	359.2		482.2	184.2
482.3	264.5		482.3	278.7		482.3	359		482.3	184.1
482.4	264.1		482.4	278.4		482.4	358.7		482.4	184
482.5	263.8		482.5	278.1		482.5	358.5		482.5	183.9
482.6	263.4		482.6	277.8		482.6	358.3		482.6	183.8
482.7	263		482.7	277.4		482.7	358		482.7	183.7
482.8	262.6		482.8	277.1		482.8	357.8		482.8	183.6
482.9	262.2		482.9	276.8		482.9	357.6		482.9	183.4
483	261.9		483	276.5		483	357.3		483	183.4
483.1	261.5		483.1	276.2		483.1	357.1		483.1	183.2
483.2	261.1		483.2	275.9		483.2	356.8		483.2	183.1
483.3	260.7		483.3	275.6		483.3	356.6		483.3	183
483.4	260.4		483.4	275.3		483.4	356.3		483.4	182.9
483.5	260		483.5	275		483.5	356		483.5	182.8
483.6	259.6		483.6	274.8		483.6	355.8		483.6	182.7
483.7	259.3		483.7	274.5		483.7	355.5		483.7	182.6
483.8	258.9		483.8	274.2		483.8	355.2		483.8	182.5
483.9	258.5		483.9	273.9		483.9	354.9		483.9	182.4
484	258.2		484	273.6		484	354.6		484	182.3
484.1	257.8		484.1	273.4		484.1	354.3		484.1	182.2
484.2	257.5		484.2	273.1		484.2	354		484.2	182
484.3	257.1		484.3	272.8		484.3	353.6		484.3	181.9
484.4	256.8		484.4	272.6		484.4	353.3		484.4	181.8
484.5	256.5		484.5	272.3		484.5	353		484.5	181.7
484.6	256.1		484.6	272.1		484.6	352.7		484.6	181.6
484.7	255.8		484.7	271.8		484.7	352.3		484.7	181.5
484.8	255.5		484.8	271.6		484.8	352		484.8	181.4
484.9	255.2		484.9	271.3		484.9	351.6		484.9	181.3
485	254.8		485	271.1		485	351.3		485	181.2
485.1	254.5		485.1	270.8		485.1	350.9		485.1	181
485.2	254.2		485.2	270.6		485.2	350.6		485.2	181
485.3	253.9		485.3	270.4		485.3	350.2		485.3	180.8
485.4	253.7		485.4	270.1		485.4	349.9		485.4	180.7
485.5	253.4		485.5	269.9		485.5	349.5		485.5	180.6
485.6	253.1		485.6	269.7		485.6	349.1		485.6	180.5
485.7	252.9		485.7	269.5		485.7	348.8		485.7	180.4
485.8	252.6		485.8	269.3		485.8	348.4		485.8	180.3
485.9	252.4		485.9	269.1		485.9	348		485.9	180.2
486	252.1		486	268.9		486	347.7		486	180.1
486.1	251.9		486.1	268.7		486.1	347.3		486.1	180
486.2	251.7		486.2	268.6		486.2	346.9		486.2	179.9
486.3	251.5		486.3	268.4		486.3	346.5		486.3	179.8
486.4	251.3		486.4	268.2		486.4	346.2		486.4	179.6
486.5	251.1		486.5	268		486.5	345.8		486.5	179.5
486.6	251		486.6	267.9		486.6	345.4		486.6	179.4
486.7	250.8		486.7	267.8		486.7	345.1		486.7	179.3
486.8	250.6		486.8	267.6		486.8	344.7		486.8	179.2
486.9	250.5		486.9	267.5		486.9	344.3		486.9	179
487	250.3		487	267.4		487	344		487	178.9
487.1	250.2		487.1	267.2		487.1	343.6		487.1	178.8
487.2	250.1		487.2	267.1		487.2	343.3		487.2	178.6
487.3	249.9		487.3	267		487.3	342.9		487.3	178.5
487.4	249.8		487.4	266.9		487.4	342.6		487.4	178.4
487.5	249.7		487.5	266.8		487.5	342.2		487.5	178.2
487.6	249.6		487.6	266.6		487.6	341.9		487.6	178
487.7	249.5		487.7	266.5		487.7	341.6		487.7	177.9
487.8	249.3		487.8	266.4		487.8	341.2		487.8	177.8
487.9	249.2		487.9	266.3		487.9	340.9		487.9	177.6
488	249.1		488	266.2		488	340.6		488	177.4
488.1	249		488.1	266		488.1	340.3		488.1	177.3
488.2	248.9		488.2	265.9		488.2	339.9		488.2	177.1
488.3	248.8		488.3	265.8		488.3	339.6		488.3	177
488.4	248.7		488.4	265.7		488.4	339.3		488.4	176.8
488.5	248.6		488.5	265.6		488.5	339		488.5	176.6
488.6	248.5		488.6	265.4		488.6	338.8		488.6	176.5
488.7	248.4		488.7	265.3		488.7	338.5		488.7	176.3
488.8	248.3		488.8	265.2		488.8	338.2		488.8	176.1
488.9	248.2		488.9	265.1		488.9	337.9		488.9	176
489	248.1		489	264.9		489	337.7		489	175.8
489.1	248		489.1	264.8		489.1	337.4		489.1	175.6
489.2	247.9		489.2	264.7		489.2	337.2		489.2	175.4
489.3	247.8		489.3	264.6		489.3	336.9		489.3	175.3
489.4	247.7		489.4	264.4		489.4	336.7		489.4	175.1
489.5	247.6		489.5	264.3		489.5	336.5		489.5	174.9
489.6	247.5		489.6	264.2		489.6	336.3		489.6	174.7
489.7	247.4		489.7	264		489.7	336		489.7	174.6
489.8	247.3		489.8	263.9		489.8	335.8		489.8	174.4
489.9	247.2		489.9	263.8		489.9	335.6		489.9	174.2
490	247.2		490	263.6		490	335.5		490	174
490.1	247		490.1	263.5		490.1	335.3		490.1	173.8
490.2	246.9		490.2	263.4		490.2	335.1		490.2	173.6
490.3	246.8		490.3	263.2		490.3	334.9		490.3	173.4
490.4	246.7		490.4	263.1		490.4	334.8		490.4	173.2
490.5	246.6		490.5	263		490.5	334.6		490.5	173
490.6	246.4		490.6	262.8		490.6	334.4		490.6	172.8
490.7	246.3		490.7	262.7		490.7	334.3		490.7	172.6
490.8	246.1		490.8	262.5		490.8	334.1		490.8	172.4
490.9	246		490.9	262.4		490.9	334		490.9	172.2
491	245.8		491	262.2		491	333.9		491	172
491.1	245.6		491.1	262.1		491.1	333.7		491.1	171.8
491.2	245.4		491.2	261.9		491.2	333.6		491.2	171.6
491.3	245.2		491.3	261.8		491.3	333.4		491.3	171.4
491.4	245		491.4	261.6		491.4	333.3		491.4	171.2
491.5	244.8		491.5	261.4		491.5	333.2		491.5	171
491.6	244.6		491.6	261.3		491.6	333		491.6	170.8
491.7	244.3		491.7	261.1		491.7	332.9		491.7	170.6
491.8	244.1		491.8	260.9		491.8	332.7		491.8	170.4
491.9	243.8		491.9	260.7		491.9	332.6		491.9	170.2
492	243.5		492	260.6		492	332.5		492	169.9
492.1	243.3		492.1	260.4		492.1	332.3		492.1	169.7
492.2	243		492.2	260.2		492.2	332.2		492.2	169.5
492.3	242.7		492.3	260		492.3	332		492.3	169.3
492.4	242.4		492.4	259.8		492.4	331.9		492.4	169.1
492.5	242.1		492.5	259.6		492.5	331.7		492.5	168.9
492.6	241.8		492.6	259.4		492.6	331.6		492.6	168.7
492.7	241.5		492.7	259.1		492.7	331.4		492.7	168.5
492.8	241.2		492.8	258.9		492.8	331.3		492.8	168.3
492.9	240.9		492.9	258.7		492.9	331.1		492.9	168.1
493	240.5		493	258.4		493	331		493	167.9
493.1	240.2		493.1	258.2		493.1	330.8		493.1	167.7
493.2	239.9		493.2	258		493.2	330.6		493.2	167.5
493.3	239.5		493.3	257.7		493.3	330.5		493.3	167.3
493.4	239.2		493.4	257.5		493.4	330.3		493.4	167.1
493.5	238.8		493.5	257.2		493.5	330.1		493.5	166.9
493.6	238.5		493.6	256.9		493.6	329.9		493.6	166.7
493.7	238.1		493.7	256.7		493.7	329.7		493.7	166.5
493.8	237.8		493.8	256.4		493.8	329.5		493.8	166.3
493.9	237.4		493.9	256.1		493.9	329.3		493.9	166.2
494	237.1		494	255.8		494	329.1		494	166
494.1	236.7		494.1	255.5		494.1	328.9		494.1	165.8
494.2	236.3		494.2	255.2		494.2	328.7		494.2	165.6
494.3	236		494.3	254.9		494.3	328.4		494.3	165.4
494.4	235.6		494.4	254.6		494.4	328.2		494.4	165.2
494.5	235.2		494.5	254.3		494.5	327.9		494.5	165
494.6	234.9		494.6	254		494.6	327.7		494.6	164.8
494.7	234.5		494.7	253.6		494.7	327.4		494.7	164.6
494.8	234.1		494.8	253.2		494.8	327.1		494.8	164.4
494.9	233.7		494.9	252.9		494.9	326.8		494.9	164.2
495	233.4		495	252.5		495	326.5		495	164
495.1	233		495.1	252.2		495.1	326.3		495.1	163.8
495.2	232.6		495.2	251.8		495.2	326		495.2	163.6
495.3	232.2		495.3	251.4		495.3	325.7		495.3	163.4
495.4	231.9		495.4	251		495.4	325.3		495.4	163.2
495.5	231.5		495.5	250.6		495.5	325		495.5	163
495.6	231.1		495.6	250.2		495.6	324.7		495.6	162.8
495.7	230.7		495.7	249.8		495.7	324.4		495.7	162.6
495.8	230.3		495.8	249.4		495.8	324.1		495.8	162.4
495.9	230		495.9	249		495.9	323.7		495.9	162.2
496	229.6		496	248.6		496	323.4		496	162
496.1	229.2		496.1	248.1		496.1	323		496.1	161.8
496.2	228.8		496.2	247.7		496.2	322.7		496.2	161.5
496.3	228.5		496.3	247.2		496.3	322.3		496.3	161.3
496.4	228.1		496.4	246.8		496.4	322		496.4	161.1
496.5	227.7		496.5	246.3		496.5	321.6		496.5	160.9
496.6	227.4		496.6	245.8		496.6	321.3		496.6	160.7
496.7	227		496.7	245.4		496.7	320.9		496.7	160.4
496.8	226.7		496.8	244.9		496.8	320.5		496.8	160.2
496.9	226.3		496.9	244.4		496.9	320.1		496.9	160
497	225.9		497	243.9		497	319.7		497	159.8
497.1	225.6		497.1	243.4		497.1	319.3		497.1	159.6
497.2	225.3		497.2	242.9		497.2	318.9		497.2	159.3
497.3	224.9		497.3	242.4		497.3	318.5		497.3	159.1
497.4	224.6		497.4	241.9		497.4	318.1		497.4	158.8
497.5	224.2		497.5	241.4		497.5	317.7		497.5	158.6
497.6	223.9		497.6	240.9		497.6	317.3		497.6	158.4
497.7	223.6		497.7	240.4		497.7	316.9		497.7	158.1
497.8	223.3		497.8	239.8		497.8	316.5		497.8	157.9
497.9	222.9		497.9	239.4		497.9	316		497.9	157.6
498	222.6		498	238.8		498	315.6		498	157.4
498.1	222.3		498.1	238.3		498.1	315.1		498.1	157.1
498.2	222		498.2	237.8		498.2	314.7		498.2	156.9
498.3	221.6		498.3	237.3		498.3	314.3		498.3	156.6
498.4	221.3		498.4	236.8		498.4	313.8		498.4	156.4
498.5	221		498.5	236.2		498.5	313.4		498.5	156.1
498.6	220.7		498.6	235.7		498.6	312.9		498.6	155.8
498.7	220.3		498.7	235.2		498.7	312.4		498.7	155.6
498.8	220		498.8	234.7		498.8	312		498.8	155.3
498.9	219.7		498.9	234.2		498.9	311.5		498.9	155
499	219.4		499	233.6		499	311		499	154.8
499.1	219		499.1	233.1		499.1	310.6		499.1	154.5
499.2	218.7		499.2	232.6		499.2	310.1		499.2	154.2
499.3	218.4		499.3	232.1		499.3	309.6		499.3	154
499.4	218		499.4	231.6		499.4	309.2		499.4	153.7
499.5	217.7		499.5	231.1		499.5	308.7		499.5	153.4
499.6	217.4		499.6	230.6		499.6	308.2		499.6	153.2
499.7	217		499.7	230.1		499.7	307.8		499.7	152.9
499.8	216.7		499.8	229.6		499.8	307.3		499.8	152.6
499.9	216.4		499.9	229.1		499.9	306.8		499.9	152.4
500	216		500	228.6		500	306.3		500	152.1
500.1	215.7		500.1	228.1		500.1	305.9		500.1	151.8
500.2	215.4		500.2	227.6		500.2	305.4		500.2	151.5
500.3	215.1		500.3	227.1		500.3	304.9		500.3	151.3
500.4	214.7		500.4	226.6		500.4	304.4		500.4	151
500.5	214.4		500.5	226.1		500.5	304		500.5	150.7
500.6	214.1		500.6	225.6		500.6	303.5		500.6	150.5
500.7	213.8		500.7	225.2		500.7	303		500.7	150.2
500.8	213.5		500.8	224.7		500.8	302.5		500.8	150
500.9	213.1		500.9	224.2		500.9	302		500.9	149.7
501	212.8		501	223.8		501	301.5		501	149.4
501.1	212.5		501.1	223.3		501.1	301		501.1	149.2
501.2	212.2		501.2	222.8		501.2	300.5		501.2	149
501.3	211.9		501.3	222.4		501.3	300		501.3	148.7
501.4	211.6		501.4	221.9		501.4	299.5		501.4	148.5
501.5	211.3		501.5	221.5		501.5	299		501.5	148.3
501.6	211		501.6	221		501.6	298.5		501.6	148
501.7	210.7		501.7	220.6		501.7	298		501.7	147.8
501.8	210.4		501.8	220.2		501.8	297.4		501.8	147.6
501.9	210.1		501.9	219.7		501.9	296.9		501.9	147.4
502	209.8		502	219.3		502	296.4		502	147.2
502.1	209.5		502.1	218.8		502.1	295.9		502.1	147
502.2	209.3		502.2	218.4		502.2	295.3		502.2	146.8
502.3	209		502.3	218		502.3	294.8		502.3	146.6
502.4	208.7		502.4	217.6		502.4	294.3		502.4	146.4
502.5	208.4		502.5	217.1		502.5	293.8		502.5	146.3
502.6	208.1		502.6	216.7		502.6	293.2		502.6	146.1
502.7	207.8		502.7	216.3		502.7	292.7		502.7	145.9
502.8	207.6		502.8	215.9		502.8	292.2		502.8	145.8
502.9	207.3		502.9	215.4		502.9	291.6		502.9	145.6
503	207		503	215		503	291.1		503	145.4
503.1	206.7		503.1	214.6		503.1	290.6		503.1	145.3
503.2	206.4		503.2	214.2		503.2	290		503.2	145.1
503.3	206.1		503.3	213.8		503.3	289.5		503.3	145
503.4	205.9		503.4	213.4		503.4	289		503.4	144.8
503.5	205.6		503.5	213		503.5	288.4		503.5	144.7
503.6	205.3		503.6	212.6		503.6	287.9		503.6	144.5
503.7	205		503.7	212.1		503.7	287.3		503.7	144.4
503.8	204.7		503.8	211.7		503.8	286.8		503.8	144.2
503.9	204.4		503.9	211.3		503.9	286.3		503.9	144.1
504	204.1		504	210.9		504	285.7		504	144
504.1	203.8		504.1	210.5		504.1	285.2		504.1	143.8
504.2	203.5		504.2	210.1		504.2	284.7		504.2	143.7
504.3	203.2		504.3	209.7		504.3	284.1		504.3	143.6
504.4	202.9		504.4	209.3		504.4	283.6		504.4	143.4
504.5	202.5		504.5	208.9		504.5	283		504.5	143.3
504.6	202.2		504.6	208.5		504.6	282.5		504.6	143.2
504.7	201.9		504.7	208.1		504.7	281.9		504.7	143
504.8	201.6		504.8	207.7		504.8	281.4		504.8	142.9
504.9	201.2		504.9	207.3		504.9	280.9		504.9	142.8
505	200.9		505	206.9		505	280.3		505	142.7
505.1	200.6		505.1	206.5		505.1	279.7		505.1	142.6
505.2	200.2		505.2	206.1		505.2	279.2		505.2	142.4
505.3	199.9		505.3	205.7		505.3	278.6		505.3	142.3
505.4	199.5		505.4	205.3		505.4	278		505.4	142.2
505.5	199.2		505.5	204.9		505.5	277.5		505.5	142.1
505.6	198.8		505.6	204.5		505.6	276.9		505.6	141.9
505.7	198.5		505.7	204.1		505.7	276.3		505.7	141.8
505.8	198.1		505.8	203.7		505.8	275.8		505.8	141.7
505.9	197.7		505.9	203.3		505.9	275.2		505.9	141.5
506	197.3		506	202.9		506	274.6		506	141.4
506.1	197		506.1	202.5		506.1	274.1		506.1	141.2
506.2	196.6		506.2	202.1		506.2	273.5		506.2	141.1
506.3	196.1		506.3	201.7		506.3	272.9		506.3	140.9
506.4	195.7		506.4	201.3		506.4	272.4		506.4	140.8
506.5	195.3		506.5	200.9		506.5	271.8		506.5	140.6
506.6	194.9		506.6	200.5		506.6	271.2		506.6	140.4
506.7	194.5		506.7	200.2		506.7	270.6		506.7	140.2
506.8	194		506.8	199.8		506.8	270.1		506.8	140
506.9	193.6		506.9	199.4		506.9	269.5		506.9	139.8
507	193.1		507	199		507	269		507	139.6
507.1	192.7		507.1	198.6		507.1	268.4		507.1	139.4
507.2	192.2		507.2	198.2		507.2	267.8		507.2	139.2
507.3	191.7		507.3	197.8		507.3	267.3		507.3	139
507.4	191.2		507.4	197.4		507.4	266.7		507.4	138.8
507.5	190.8		507.5	197		507.5	266.2		507.5	138.5
507.6	190.3		507.6	196.6		507.6	265.6		507.6	138.3
507.7	189.8		507.7	196.2		507.7	265.1		507.7	138
507.8	189.3		507.8	195.7		507.8	264.5		507.8	137.8
507.9	188.8		507.9	195.3		507.9	264		507.9	137.5
508	188.3		508	194.9		508	263.4		508	137.2
508.1	187.8		508.1	194.5		508.1	262.9		508.1	137
508.2	187.3		508.2	194.1		508.2	262.3		508.2	136.7
508.3	186.8		508.3	193.7		508.3	261.7		508.3	136.4
508.4	186.3		508.4	193.3		508.4	261.2		508.4	136.1
508.5	185.8		508.5	192.9		508.5	260.6		508.5	135.8
508.6	185.3		508.6	192.5		508.6	260		508.6	135.5
508.7	184.8		508.7	192.1		508.7	259.5		508.7	135.2
508.8	184.3		508.8	191.7		508.8	258.9		508.8	134.9
508.9	183.8		508.9	191.3		508.9	258.3		508.9	134.6
509	183.3		509	190.9		509	257.8		509	134.3
509.1	182.8		509.1	190.5		509.1	257.2		509.1	134
509.2	182.3		509.2	190.1		509.2	256.6		509.2	133.7
509.3	181.9		509.3	189.7		509.3	256.1		509.3	133.4
509.4	181.4		509.4	189.3		509.4	255.5		509.4	133.1
509.5	180.9		509.5	188.9		509.5	255		509.5	132.8
509.6	180.4		509.6	188.5		509.6	254.4		509.6	132.5
509.7	180		509.7	188.1		509.7	253.8		509.7	132.2
509.8	179.5		509.8	187.7		509.8	253.3		509.8	131.8
509.9	179		509.9	187.3		509.9	252.7		509.9	131.5
510	178.6		510	186.9		510	252.2		510	131.2
510.1	178.1		510.1	186.5		510.1	251.6		510.1	130.9
510.2	177.7		510.2	186.2		510.2	251.1		510.2	130.6
510.3	177.2		510.3	185.8		510.3	250.5		510.3	130.3
510.4	176.8		510.4	185.4		510.4	250		510.4	130
510.5	176.4		510.5	185		510.5	249.5		510.5	129.6
510.6	175.9		510.6	184.6		510.6	248.9		510.6	129.3
510.7	175.5		510.7	184.2		510.7	248.4		510.7	129
510.8	175.1		510.8	183.8		510.8	247.8		510.8	128.7
510.9	174.7		510.9	183.4		510.9	247.3		510.9	128.4
511	174.3		511	183		511	246.7		511	128
511.1	173.9		511.1	182.6		511.1	246.2		511.1	127.7
511.2	173.5		511.2	182.2		511.2	245.6		511.2	127.4
511.3	173.1		511.3	181.8		511.3	245.1		511.3	127.1
511.4	172.7		511.4	181.4		511.4	244.6		511.4	126.8
511.5	172.3		511.5	181		511.5	244		511.5	126.4
511.6	171.9		511.6	180.6		511.6	243.5		511.6	126.1
511.7	171.6		511.7	180.2		511.7	242.9		511.7	125.8
511.8	171.2		511.8	179.8		511.8	242.4		511.8	125.5
511.9	170.8		511.9	179.4		511.9	241.9		511.9	125.2
512	170.5		512	179		512	241.3		512	125
512.1	170.2		512.1	178.6		512.1	240.8		512.1	124.7
512.2	169.8		512.2	178.2		512.2	240.2		512.2	124.4
512.3	169.5		512.3	177.8		512.3	239.7		512.3	124.1
512.4	169.2		512.4	177.4		512.4	239.2		512.4	123.8
512.5	168.9		512.5	177		512.5	238.6		512.5	123.6
512.6	168.6		512.6	176.7		512.6	238.1		512.6	123.3
512.7	168.3		512.7	176.3		512.7	237.6		512.7	123
512.8	168		512.8	175.9		512.8	237		512.8	122.8
512.9	167.7		512.9	175.5		512.9	236.5		512.9	122.5
513	167.4		513	175.2		513	236		513	122.2
513.1	167.1		513.1	174.8		513.1	235.5		513.1	122
513.2	166.9		513.2	174.4		513.2	235		513.2	121.8
513.3	166.6		513.3	174		513.3	234.4		513.3	121.5
513.4	166.3		513.4	173.6		513.4	233.9		513.4	121.3
513.5	166.1		513.5	173.2		513.5	233.4		513.5	121
513.6	165.8		513.6	172.8		513.6	232.9		513.6	120.8
513.7	165.5		513.7	172.5		513.7	232.4		513.7	120.6
513.8	165.3		513.8	172.1		513.8	231.9		513.8	120.3
513.9	165		513.9	171.7		513.9	231.4		513.9	120.1
514	164.7		514	171.3		514	230.9		514	119.8
514.1	164.5		514.1	170.9		514.1	230.3		514.1	119.6
514.2	164.2		514.2	170.5		514.2	229.8		514.2	119.3
514.3	163.9		514.3	170.1		514.3	229.3		514.3	119.1
514.4	163.7		514.4	169.8		514.4	228.8		514.4	118.8
514.5	163.4		514.5	169.4		514.5	228.3		514.5	118.6
514.6	163.1		514.6	169		514.6	227.8		514.6	118.4
514.7	162.9		514.7	168.6		514.7	227.3		514.7	118.1
514.8	162.6		514.8	168.2		514.8	226.8		514.8	117.9
514.9	162.3		514.9	167.8		514.9	226.3		514.9	117.6
515	162.1		515	167.4		515	225.8		515	117.4
515.1	161.8		515.1	167		515.1	225.3		515.1	117.1
515.2	161.6		515.2	166.6		515.2	224.8		515.2	116.9
515.3	161.3		515.3	166.2		515.3	224.3		515.3	116.6
515.4	161		515.4	165.8		515.4	223.8		515.4	116.4
515.5	160.7		515.5	165.4		515.5	223.3		515.5	116.1
515.6	160.5		515.6	165		515.6	222.9		515.6	115.8
515.7	160.2		515.7	164.6		515.7	222.4		515.7	115.6
515.8	160		515.8	164.1		515.8	221.9		515.8	115.3
515.9	159.7		515.9	163.7		515.9	221.4		515.9	115
516	159.4		516	163.3		516	220.9		516	114.8
516.1	159.2		516.1	162.9		516.1	220.4		516.1	114.5
516.2	158.9		516.2	162.5		516.2	220		516.2	114.2
516.3	158.6		516.3	162		516.3	219.5		516.3	113.9
516.4	158.4		516.4	161.6		516.4	219		516.4	113.6
516.5	158.1		516.5	161.2		516.5	218.5		516.5	113.4
516.6	157.8		516.6	160.8		516.6	218.1		516.6	113.1
516.7	157.6		516.7	160.4		516.7	217.6		516.7	112.8
516.8	157.3		516.8	160		516.8	217.1		516.8	112.5
516.9	157		516.9	159.5		516.9	216.7		516.9	112.2
517	156.8		517	159.1		517	216.2		517	112
517.1	156.5		517.1	158.7		517.1	215.8		517.1	111.6
517.2	156.2		517.2	158.2		517.2	215.3		517.2	111.4
517.3	155.9		517.3	157.8		517.3	214.9		517.3	111.1
517.4	155.6		517.4	157.4		517.4	214.4		517.4	110.8
517.5	155.3		517.5	157		517.5	214		517.5	110.5
517.6	155.1		517.6	156.5		517.6	213.5		517.6	110.2
517.7	154.8		517.7	156.1		517.7	213.1		517.7	109.9
517.8	154.5		517.8	155.7		517.8	212.7		517.8	109.6
517.9	154.2		517.9	155.2		517.9	212.2		517.9	109.3
518	153.9		518	154.8		518	211.8		518	109
518.1	153.6		518.1	154.4		518.1	211.4		518.1	108.6
518.2	153.3		518.2	154		518.2	210.9		518.2	108.3
518.3	153		518.3	153.5		518.3	210.5		518.3	108
518.4	152.7		518.4	153.1		518.4	210.1		518.4	107.7
518.5	152.4		518.5	152.6		518.5	209.6		518.5	107.4
518.6	152.1		518.6	152.2		518.6	209.2		518.6	107.1
518.7	151.8		518.7	151.8		518.7	208.8		518.7	106.8
518.8	151.5		518.8	151.4		518.8	208.4		518.8	106.5
518.9	151.2		518.9	150.9		518.9	208		518.9	106.2
519	150.9		519	150.5		519	207.5		519	105.8
519.1	150.6		519.1	150		519.1	207.1		519.1	105.5
519.2	150.3		519.2	149.6		519.2	206.7		519.2	105.2
519.3	150		519.3	149.2		519.3	206.3		519.3	104.9
519.4	149.7		519.4	148.8		519.4	205.9		519.4	104.6
519.5	149.4		519.5	148.3		519.5	205.5		519.5	104.3
519.6	149.1		519.6	147.9		519.6	205		519.6	104
519.7	148.8		519.7	147.5		519.7	204.6		519.7	103.7
519.8	148.5		519.8	147		519.8	204.2		519.8	103.4
519.9	148.2		519.9	146.6		519.9	203.8		519.9	103.1
520	147.9		520	146.2		520	203.4		520	102.8
520.1	147.6		520.1	145.8		520.1	203		520.1	102.5
520.2	147.3		520.2	145.4		520.2	202.7		520.2	102.2
520.3	147		520.3	145		520.3	202.3		520.3	102
520.4	146.7		520.4	144.6		520.4	201.9		520.4	101.7
520.5	146.4		520.5	144.2		520.5	201.5		520.5	101.4
520.6	146.1		520.6	143.8		520.6	201.1		520.6	101.1
520.7	145.8		520.7	143.4		520.7	200.7		520.7	100.9
520.8	145.5		520.8	143		520.8	200.3		520.8	100.6
520.9	145.2		520.9	142.6		520.9	199.9		520.9	100.4
521	144.9		521	142.2		521	199.5		521	100.1
521.1	144.5		521.1	141.8		521.1	199.2		521.1	99.9
521.2	144.2		521.2	141.4		521.2	198.8		521.2	99.6
521.3	143.9		521.3	141		521.3	198.4		521.3	99.4
521.4	143.6		521.4	140.7		521.4	198		521.4	99.2
521.5	143.3		521.5	140.3		521.5	197.6		521.5	99
521.6	142.9		521.6	140		521.6	197.2		521.6	98.8
521.7	142.6		521.7	139.6		521.7	196.8		521.7	98.6
521.8	142.3		521.8	139.2		521.8	196.4		521.8	98.3
521.9	142		521.9	138.9		521.9	196		521.9	98.1
522	141.7		522	138.5		522	195.6		522	97.9
522.1	141.3		522.1	138.2		522.1	195.2		522.1	97.7
522.2	141		522.2	137.8		522.2	194.8		522.2	97.6
522.3	140.7		522.3	137.5		522.3	194.4		522.3	97.4
522.4	140.4		522.4	137.1		522.4	194		522.4	97.2
522.5	140.1		522.5	136.8		522.5	193.6		522.5	97
522.6	139.7		522.6	136.5		522.6	193.2		522.6	96.8
522.7	139.4		522.7	136.1		522.7	192.8		522.7	96.6
522.8	139.1		522.8	135.8		522.8	192.4		522.8	96.5
522.9	138.8		522.9	135.5		522.9	192		522.9	96.3
523	138.5		523	135.2		523	191.5		523	96.1
523.1	138.2		523.1	134.8		523.1	191.1		523.1	96
523.2	137.8		523.2	134.5		523.2	190.7		523.2	95.8
523.3	137.5		523.3	134.2		523.3	190.3		523.3	95.7
523.4	137.2		523.4	133.9		523.4	189.9		523.4	95.5
523.5	136.9		523.5	133.6		523.5	189.5		523.5	95.4
523.6	136.6		523.6	133.3		523.6	189		523.6	95.2
523.7	136.3		523.7	133		523.7	188.6		523.7	95.1
523.8	136		523.8	132.7		523.8	188.2		523.8	94.9
523.9	135.7		523.9	132.4		523.9	187.8		523.9	94.8
524	135.4		524	132.1		524	187.3		524	94.7
524.1	135.1		524.1	131.8		524.1	186.9		524.1	94.5
524.2	134.8		524.2	131.5		524.2	186.5		524.2	94.4
524.3	134.5		524.3	131.2		524.3	186.1		524.3	94.3
524.4	134.2		524.4	130.9		524.4	185.6		524.4	94.2
524.5	133.9		524.5	130.6		524.5	185.2		524.5	94
524.6	133.6		524.6	130.4		524.6	184.8		524.6	93.9
524.7	133.3		524.7	130.1		524.7	184.4		524.7	93.8
524.8	133		524.8	129.8		524.8	183.9		524.8	93.7
524.9	132.8		524.9	129.5		524.9	183.5		524.9	93.6
525	132.5		525	129.3		525	183.1		525	93.4
525.1	132.2		525.1	129		525.1	182.6		525.1	93.3
525.2	131.9		525.2	128.7		525.2	182.2		525.2	93.2
525.3	131.7		525.3	128.4		525.3	181.8		525.3	93.1
525.4	131.4		525.4	128.2		525.4	181.4		525.4	93
525.5	131.2		525.5	127.9		525.5	180.9		525.5	92.8
525.6	130.9		525.6	127.6		525.6	180.5		525.6	92.7
525.7	130.7		525.7	127.4		525.7	180.1		525.7	92.6
525.8	130.5		525.8	127.1		525.8	179.7		525.8	92.5
525.9	130.3		525.9	126.8		525.9	179.2		525.9	92.3
526	130		526	126.5		526	178.8		526	92.2
526.1	129.8		526.1	126.2		526.1	178.4		526.1	92.1
526.2	129.6		526.2	126		526.2	178		526.2	91.9
526.3	129.4		526.3	125.7		526.3	177.5		526.3	91.8
526.4	129.2		526.4	125.4		526.4	177.1		526.4	91.6
526.5	129.1		526.5	125.1		526.5	176.7		526.5	91.5
526.6	128.9		526.6	124.8		526.6	176.3		526.6	91.4
526.7	128.7		526.7	124.6		526.7	175.9		526.7	91.2
526.8	128.5		526.8	124.3		526.8	175.5		526.8	91.1
526.9	128.3		526.9	124		526.9	175.1		526.9	90.9
527	128.2		527	123.7		527	174.7		527	90.8
527.1	128		527.1	123.4		527.1	174.3		527.1	90.6
527.2	127.8		527.2	123.1		527.2	173.9		527.2	90.4
527.3	127.7		527.3	122.8		527.3	173.5		527.3	90.3
527.4	127.5		527.4	122.5		527.4	173.1		527.4	90.1
527.5	127.4		527.5	122.2		527.5	172.7		527.5	89.9
527.6	127.2		527.6	122		527.6	172.4		527.6	89.8
527.7	127.1		527.7	121.7		527.7	172		527.7	89.6
527.8	127		527.8	121.4		527.8	171.6		527.8	89.4
527.9	126.8		527.9	121.1		527.9	171.2		527.9	89.2
528	126.7		528	120.8		528	170.9		528	89.1
528.1	126.5		528.1	120.5		528.1	170.5		528.1	88.9
528.2	126.4		528.2	120.2		528.2	170.1		528.2	88.7
528.3	126.3		528.3	119.9		528.3	169.8		528.3	88.5
528.4	126.2		528.4	119.6		528.4	169.4		528.4	88.4
528.5	126		528.5	119.3		528.5	169		528.5	88.2
528.6	125.9		528.6	119		528.6	168.7		528.6	88
528.7	125.8		528.7	118.8		528.7	168.3		528.7	87.8
528.8	125.7		528.8	118.5		528.8	168		528.8	87.6
528.9	125.5		528.9	118.2		528.9	167.6		528.9	87.4
529	125.4		529	117.9		529	167.3		529	87.2
529.1	125.3		529.1	117.6		529.1	167		529.1	87
529.2	125.2		529.2	117.3		529.2	166.6		529.2	86.8
529.3	125		529.3	117		529.3	166.3		529.3	86.6
529.4	124.9		529.4	116.8		529.4	166		529.4	86.4
529.5	124.8		529.5	116.5		529.5	165.7		529.5	86.2
529.6	124.6		529.6	116.2		529.6	165.3		529.6	86
529.7	124.5		529.7	115.9		529.7	165		529.7	85.8
529.8	124.3		529.8	115.6		529.8	164.7		529.8	85.6
529.9	124.2		529.9	115.4		529.9	164.4		529.9	85.4
530	124		530	115.1		530	164.1		530	85.1
530.1	123.9		530.1	114.8		530.1	163.8		530.1	84.9
530.2	123.7		530.2	114.6		530.2	163.5		530.2	84.7
530.3	123.5		530.3	114.3		530.3	163.2		530.3	84.5
530.4	123.4		530.4	114.1		530.4	162.9		530.4	84.2
530.5	123.2		530.5	113.8		530.5	162.6		530.5	84
530.6	122.9		530.6	113.6		530.6	162.3		530.6	83.8
530.7	122.7		530.7	113.4		530.7	162		530.7	83.6
530.8	122.5		530.8	113.1		530.8	161.7		530.8	83.4
530.9	122.3		530.9	112.9		530.9	161.4		530.9	83.2
531	122		531	112.7		531	161.1		531	82.9
531.1	121.7		531.1	112.4		531.1	160.8		531.1	82.7
531.2	121.5		531.2	112.2		531.2	160.5		531.2	82.5
531.3	121.2		531.3	112		531.3	160.2		531.3	82.2
531.4	120.9		531.4	111.8		531.4	160		531.4	82
531.5	120.6		531.5	111.6		531.5	159.7		531.5	81.8
531.6	120.3		531.6	111.4		531.6	159.4		531.6	81.6
531.7	120		531.7	111.2		531.7	159.1		531.7	81.4
531.8	119.7		531.8	111		531.8	158.8		531.8	81.2
531.9	119.4		531.9	110.8		531.9	158.5		531.9	80.9
532	119.1		532	110.6		532	158.2		532	80.7
532.1	118.8		532.1	110.5		532.1	157.9		532.1	80.5
532.2	118.4		532.2	110.3		532.2	157.6		532.2	80.3
532.3	118.1		532.3	110.1		532.3	157.3		532.3	80.1
532.4	117.7		532.4	110		532.4	157		532.4	79.8
532.5	117.4		532.5	109.8		532.5	156.7		532.5	79.6
532.6	117		532.6	109.6		532.6	156.4		532.6	79.4
532.7	116.6		532.7	109.4		532.7	156.1		532.7	79.2
532.8	116.2		532.8	109.3		532.8	155.8		532.8	79
532.9	115.9		532.9	109.1		532.9	155.5		532.9	78.8
533	115.5		533	109		533	155.2		533	78.5
533.1	115.1		533.1	108.8		533.1	154.9		533.1	78.3
533.2	114.7		533.2	108.6		533.2	154.6		533.2	78.1
533.3	114.3		533.3	108.5		533.3	154.3		533.3	77.9
533.4	113.9		533.4	108.4		533.4	154		533.4	77.6
533.5	113.5		533.5	108.2		533.5	153.7		533.5	77.4
533.6	113.1		533.6	108		533.6	153.4		533.6	77.2
533.7	112.7		533.7	107.9		533.7	153.1		533.7	77
533.8	112.3		533.8	107.8		533.8	152.8		533.8	76.8
533.9	111.9		533.9	107.6		533.9	152.4		533.9	76.6
534	111.5		534	107.4		534	152.1		534	76.3
534.1	111.1		534.1	107.3		534.1	151.8		534.1	76.1
534.2	110.7		534.2	107.2		534.2	151.5		534.2	75.9
534.3	110.3		534.3	107		534.3	151.2		534.3	75.7
534.4	109.8		534.4	106.9		534.4	150.9		534.4	75.4
534.5	109.4		534.5	106.7		534.5	150.6		534.5	75.2
534.6	109		534.6	106.6		534.6	150.3		534.6	75
534.7	108.6		534.7	106.4		534.7	150		534.7	74.8
534.8	108.2		534.8	106.2		534.8	149.6		534.8	74.6
534.9	107.8		534.9	106.1		534.9	149.3		534.9	74.4
535	107.5		535	105.9		535	149		535	74.1
535.1	107.1		535.1	105.8		535.1	148.7		535.1	73.9
535.2	106.7		535.2	105.6		535.2	148.4		535.2	73.7
535.3	106.3		535.3	105.4		535.3	148		535.3	73.5
535.4	105.9		535.4	105.2		535.4	147.7		535.4	73.3
535.5	105.6		535.5	105.1		535.5	147.4		535.5	73
535.6	105.2		535.6	104.9		535.6	147.1		535.6	72.8
535.7	104.8		535.7	104.7		535.7	146.7		535.7	72.6
535.8	104.5		535.8	104.5		535.8	146.4		535.8	72.4
535.9	104.1		535.9	104.3		535.9	146.1		535.9	72.2
536	103.8		536	104.1		536	145.7		536	72
536.1	103.5		536.1	103.9		536.1	145.4		536.1	71.7
536.2	103.1		536.2	103.7		536.2	145.1		536.2	71.5
536.3	102.8		536.3	103.4		536.3	144.7		536.3	71.3
536.4	102.5		536.4	103.2		536.4	144.4		536.4	71.1
536.5	102.2		536.5	103		536.5	144		536.5	70.9
536.6	101.9		536.6	102.8		536.6	143.7		536.6	70.6
536.7	101.6		536.7	102.6		536.7	143.4		536.7	70.4
536.8	101.4		536.8	102.3		536.8	143		536.8	70.2
536.9	101.1		536.9	102		536.9	142.7		536.9	70
537	100.9		537	101.8		537	142.4		537	69.8
537.1	100.6		537.1	101.6		537.1	142		537.1	69.6
537.2	100.4		537.2	101.3		537.2	141.7		537.2	69.3
537.3	100.1		537.3	101		537.3	141.3		537.3	69.1
537.4	99.9		537.4	100.8		537.4	141		537.4	68.9
537.5	99.7		537.5	100.5		537.5	140.7		537.5	68.7
537.6	99.5		537.6	100.2		537.6	140.4		537.6	68.5
537.7	99.3		537.7	99.9		537.7	140		537.7	68.2
537.8	99.1		537.8	99.6		537.8	139.7		537.8	68
537.9	98.9		537.9	99.4		537.9	139.4		537.9	67.8
538	98.6		538	99.1		538	139		538	67.6
538.1	98.5		538.1	98.8		538.1	138.7		538.1	67.4
538.2	98.3		538.2	98.5		538.2	138.4		538.2	67.2
538.3	98.1		538.3	98.2		538.3	138.1		538.3	67
538.4	97.9		538.4	97.9		538.4	137.7		538.4	66.7
538.5	97.7		538.5	97.6		538.5	137.4		538.5	66.5
538.6	97.5		538.6	97.3		538.6	137.1		538.6	66.3
538.7	97.3		538.7	97		538.7	136.7		538.7	66.1
538.8	97.1		538.8	96.7		538.8	136.4		538.8	65.9
538.9	96.9		538.9	96.4		538.9	136.1		538.9	65.7
539	96.7		539	96.1		539	135.7		539	65.5
539.1	96.5		539.1	95.8		539.1	135.4		539.1	65.3
539.2	96.3		539.2	95.5		539.2	135.1		539.2	65.1
539.3	96.1		539.3	95.2		539.3	134.7		539.3	64.8
539.4	95.9		539.4	94.9		539.4	134.4		539.4	64.6
539.5	95.7		539.5	94.6		539.5	134.1		539.5	64.4
539.6	95.5		539.6	94.2		539.6	133.7		539.6	64.2
539.7	95.3		539.7	93.9		539.7	133.4		539.7	64
539.8	95.1		539.8	93.6		539.8	133		539.8	63.8
539.9	94.9		539.9	93.3		539.9	132.7		539.9	63.6
540	94.7		540	93		540	132.4		540	63.4
540.1	94.5		540.1	92.7		540.1	132		540.1	63.2
540.2	94.3		540.2	92.4		540.2	131.7		540.2	63
540.3	94.1		540.3	92		540.3	131.3		540.3	62.8
540.4	93.9		540.4	91.8		540.4	131		540.4	62.6
540.5	93.7		540.5	91.4		540.5	130.6		540.5	62.4
540.6	93.4		540.6	91.1		540.6	130.3		540.6	62.2
540.7	93.2		540.7	90.8		540.7	129.9		540.7	62
540.8	93		540.8	90.5		540.8	129.6		540.8	61.8
540.9	92.8		540.9	90.2		540.9	129.2		540.9	61.6
541	92.5		541	89.9		541	128.9		541	61.4
541.1	92.3		541.1	89.6		541.1	128.5		541.1	61.2
541.2	92.1		541.2	89.3		541.2	128.2		541.2	61
541.3	91.8		541.3	89		541.3	127.8		541.3	60.8
541.4	91.6		541.4	88.7		541.4	127.5		541.4	60.7
541.5	91.3		541.5	88.4		541.5	127.1		541.5	60.5
541.6	91.1		541.6	88.2		541.6	126.8		541.6	60.3
541.7	90.8		541.7	87.9		541.7	126.4		541.7	60.1
541.8	90.6		541.8	87.6		541.8	126.1		541.8	59.9
541.9	90.3		541.9	87.3		541.9	125.7		541.9	59.7
542	90.1		542	87		542	125.4		542	59.6
542.1	89.8		542.1	86.8		542.1	125		542.1	59.4
542.2	89.5		542.2	86.5		542.2	124.7		542.2	59.2
542.3	89.2		542.3	86.2		542.3	124.3		542.3	59
542.4	89		542.4	86		542.4	124		542.4	58.8
542.5	88.7		542.5	85.7		542.5	123.6		542.5	58.7
542.6	88.4		542.6	85.4		542.6	123.2		542.6	58.5
542.7	88.1		542.7	85.2		542.7	122.9		542.7	58.3
542.8	87.8		542.8	84.9		542.8	122.5		542.8	58.2
542.9	87.6		542.9	84.6		542.9	122.2		542.9	58
543	87.3		543	84.4		543	121.8		543	57.8
543.1	87		543.1	84.1		543.1	121.5		543.1	57.6
543.2	86.7		543.2	83.8		543.2	121.1		543.2	57.5
543.3	86.4		543.3	83.6		543.3	120.7		543.3	57.3
543.4	86.1		543.4	83.4		543.4	120.4		543.4	57.1
543.5	85.8		543.5	83.1		543.5	120		543.5	57
543.6	85.6		543.6	82.8		543.6	119.6		543.6	56.8
543.7	85.3		543.7	82.6		543.7	119.3		543.7	56.6
543.8	85		543.8	82.3		543.8	118.9		543.8	56.4
543.9	84.7		543.9	82.1		543.9	118.6		543.9	56.3
544	84.4		544	81.8		544	118.2		544	56.1
544.1	84.1		544.1	81.6		544.1	117.8		544.1	55.9
544.2	83.9		544.2	81.3		544.2	117.5		544.2	55.8
544.3	83.6		544.3	81.1		544.3	117.1		544.3	55.6
544.4	83.3		544.4	80.8		544.4	116.7		544.4	55.4
544.5	83.1		544.5	80.6		544.5	116.4		544.5	55.2
544.6	82.8		544.6	80.4		544.6	116		544.6	55.1
544.7	82.6		544.7	80.1		544.7	115.7		544.7	54.9
544.8	82.3		544.8	79.9		544.8	115.3		544.8	54.8
544.9	82.1		544.9	79.7		544.9	115		544.9	54.6
545	81.8		545	79.4		545	114.7		545	54.4
545.1	81.6		545.1	79.2		545.1	114.3		545.1	54.3
545.2	81.4		545.2	79		545.2	114		545.2	54.1
545.3	81.1		545.3	78.8		545.3	113.6		545.3	54
545.4	80.9		545.4	78.6		545.4	113.3		545.4	53.8
545.5	80.7		545.5	78.3		545.5	113		545.5	53.6
545.6	80.5		545.6	78.1		545.6	112.6		545.6	53.5
545.7	80.3		545.7	77.9		545.7	112.3		545.7	53.4
545.8	80		545.8	77.7		545.8	112		545.8	53.2
545.9	79.8		545.9	77.5		545.9	111.6		545.9	53
546	79.6		546	77.2		546	111.3		546	52.9
546.1	79.4		546.1	77		546.1	111		546.1	52.8
546.2	79.2		546.2	76.8		546.2	110.6		546.2	52.6
546.3	79		546.3	76.6		546.3	110.3		546.3	52.4
546.4	78.8		546.4	76.4		546.4	110		546.4	52.3
546.5	78.6		546.5	76.2		546.5	109.6		546.5	52.2
546.6	78.4		546.6	76		546.6	109.3		546.6	52
546.7	78.2		546.7	75.8		546.7	108.9		546.7	51.9
546.8	78		546.8	75.6		546.8	108.6		546.8	51.7
546.9	77.8		546.9	75.4		546.9	108.3		546.9	51.6
547	77.6		547	75.2		547	107.9		547	51.4
547.1	77.4		547.1	75		547.1	107.6		547.1	51.3
547.2	77.2		547.2	74.9		547.2	107.3		547.2	51.1
547.3	77.1		547.3	74.7		547.3	106.9		547.3	51
547.4	76.9		547.4	74.5		547.4	106.6		547.4	50.8
547.5	76.7		547.5	74.3		547.5	106.3		547.5	50.7
547.6	76.5		547.6	74.1		547.6	105.9		547.6	50.6
547.7	76.3		547.7	73.9		547.7	105.6		547.7	50.4
547.8	76.1		547.8	73.8		547.8	105.3		547.8	50.3
547.9	76		547.9	73.6		547.9	104.9		547.9	50.1
548	75.8		548	73.4		548	104.6		548	50
548.1	75.6		548.1	73.2		548.1	104.2		548.1	49.8
548.2	75.4		548.2	73.1		548.2	103.9		548.2	49.7
548.3	75.2		548.3	72.9		548.3	103.5		548.3	49.6
548.4	75		548.4	72.7		548.4	103.2		548.4	49.4
548.5	74.8		548.5	72.6		548.5	102.8		548.5	49.3
548.6	74.7		548.6	72.4		548.6	102.5		548.6	49.2
548.7	74.5		548.7	72.2		548.7	102.1		548.7	49
548.8	74.3		548.8	72.1		548.8	101.8		548.8	48.9
548.9	74.1		548.9	71.9		548.9	101.4		548.9	48.8
549	73.9		549	71.8		549	101.1		549	48.6
549.1	73.7		549.1	71.6		549.1	100.7		549.1	48.5
549.2	73.5		549.2	71.5		549.2	100.4		549.2	48.4
549.3	73.3		549.3	71.3		549.3	100		549.3	48.2
549.4	73.1		549.4	71.2		549.4	99.7		549.4	48.1
549.5	72.9		549.5	71		549.5	99.3		549.5	48
549.6	72.7		549.6	70.9		549.6	98.9		549.6	47.9
549.7	72.5		549.7	70.8		549.7	98.6		549.7	47.8
549.8	72.3		549.8	70.6		549.8	98.2		549.8	47.6
549.9	72.1		549.9	70.5		549.9	97.9		549.9	47.5
550	71.9		550	70.4		550	97.5		550	47.4
550.1	71.6		550.1	70.2		550.1	97.1		550.1	47.3
550.2	71.4		550.2	70.1		550.2	96.8		550.2	47.2
550.3	71.2		550.3	70		550.3	96.4		550.3	47
550.4	71		550.4	69.8		550.4	96		550.4	46.9
550.5	70.7		550.5	69.7		550.5	95.7		550.5	46.8
550.6	70.5		550.6	69.5		550.6	95.3		550.6	46.7
550.7	70.3		550.7	69.4		550.7	95		550.7	46.5
550.8	70		550.8	69.3		550.8	94.6		550.8	46.4
550.9	69.8		550.9	69.1		550.9	94.2		550.9	46.3
551	69.5		551	69		551	93.9		551	46.2
551.1	69.2		551.1	68.8		551.1	93.5		551.1	46
551.2	69		551.2	68.7		551.2	93.1		551.2	45.9
551.3	68.7		551.3	68.6		551.3	92.8		551.3	45.8
551.4	68.4		551.4	68.4		551.4	92.4		551.4	45.6
551.5	68.2		551.5	68.3		551.5	92		551.5	45.5
551.6	67.9		551.6	68.2		551.6	91.7		551.6	45.4
551.7	67.6		551.7	68		551.7	91.3		551.7	45.2
551.8	67.4		551.8	67.9		551.8	91		551.8	45.1
551.9	67.1		551.9	67.8		551.9	90.6		551.9	45
552	66.8		552	67.6		552	90.2		552	44.8
552.1	66.5		552.1	67.5		552.1	89.9		552.1	44.7
552.2	66.3		552.2	67.3		552.2	89.5		552.2	44.6
552.3	66		552.3	67.2		552.3	89.2		552.3	44.4
552.4	65.7		552.4	67		552.4	88.9		552.4	44.3
552.5	65.4		552.5	66.9		552.5	88.5		552.5	44.2
552.6	65.1		552.6	66.8		552.6	88.2		552.6	44
552.7	64.8		552.7	66.6		552.7	87.8		552.7	43.9
552.8	64.6		552.8	66.5		552.8	87.5		552.8	43.8
552.9	64.3		552.9	66.4		552.9	87.2		552.9	43.6
553	64		553	66.2		553	86.9		553	43.5
553.1	63.7		553.1	66		553.1	86.5		553.1	43.3
553.2	63.4		553.2	65.9		553.2	86.2		553.2	43.2
553.3	63.1		553.3	65.8		553.3	85.9		553.3	43
553.4	62.9		553.4	65.6		553.4	85.6		553.4	42.9
553.5	62.6		553.5	65.4		553.5	85.3		553.5	42.8
553.6	62.3		553.6	65.3		553.6	85		553.6	42.6
553.7	62		553.7	65.1		553.7	84.7		553.7	42.5
553.8	61.7		553.8	65		553.8	84.4		553.8	42.4
553.9	61.5		553.9	64.8		553.9	84.1		553.9	42.2
554	61.2		554	64.6		554	83.9		554	42
554.1	60.9		554.1	64.5		554.1	83.6		554.1	41.9
554.2	60.7		554.2	64.3		554.2	83.3		554.2	41.8
554.3	60.4		554.3	64.1		554.3	83.1		554.3	41.6
554.4	60.2		554.4	64		554.4	82.8		554.4	41.5
554.5	59.9		554.5	63.8		554.5	82.5		554.5	41.3
554.6	59.7		554.6	63.6		554.6	82.3		554.6	41.2
554.7	59.4		554.7	63.4		554.7	82		554.7	41
554.8	59.2		554.8	63.2		554.8	81.8		554.8	40.9
554.9	59		554.9	63.1		554.9	81.5		554.9	40.7
555	58.8		555	62.9		555	81.3		555	40.6
555.1	58.5		555.1	62.7		555.1	81.1		555.1	40.4
555.2	58.3		555.2	62.5		555.2	80.8		555.2	40.3
555.3	58.1		555.3	62.4		555.3	80.6		555.3	40.2
555.4	57.9		555.4	62.2		555.4	80.4		555.4	40
555.5	57.7		555.5	62		555.5	80.1		555.5	39.9
555.6	57.5		555.6	61.8		555.6	79.9		555.6	39.7
555.7	57.3		555.7	61.6		555.7	79.7		555.7	39.6
555.8	57.1		555.8	61.4		555.8	79.5		555.8	39.4
555.9	56.9		555.9	61.2		555.9	79.3		555.9	39.3
556	56.8		556	61		556	79.1		556	39.2
556.1	56.6		556.1	60.8		556.1	78.8		556.1	39
556.2	56.4		556.2	60.6		556.2	78.6		556.2	38.9
556.3	56.2		556.3	60.4		556.3	78.4		556.3	38.8
556.4	56		556.4	60.2		556.4	78.2		556.4	38.7
556.5	55.9		556.5	60.1		556.5	78		556.5	38.6
556.6	55.7		556.6	59.9		556.6	77.8		556.6	38.4
556.7	55.5		556.7	59.7		556.7	77.6		556.7	38.3
556.8	55.4		556.8	59.5		556.8	77.4		556.8	38.2
556.9	55.2		556.9	59.3		556.9	77.2		556.9	38.1
557	55.1		557	59.1		557	77		557	38
557.1	54.9		557.1	58.9		557.1	76.8		557.1	37.8
557.2	54.8		557.2	58.7		557.2	76.6		557.2	37.7
557.3	54.6		557.3	58.5		557.3	76.4		557.3	37.6
557.4	54.5		557.4	58.3		557.4	76.2		557.4	37.5
557.5	54.4		557.5	58.1		557.5	76		557.5	37.4
557.6	54.2		557.6	57.9		557.6	75.8		557.6	37.3
557.7	54.1		557.7	57.7		557.7	75.6		557.7	37.2
557.8	54		557.8	57.4		557.8	75.4		557.8	37.1
557.9	53.8		557.9	57.2		557.9	75.1		557.9	37
558	53.7		558	57		558	74.9		558	37
558.1	53.6		558.1	56.8		558.1	74.7		558.1	36.8
558.2	53.4		558.2	56.6		558.2	74.5		558.2	36.8
558.3	53.3		558.3	56.4		558.3	74.3		558.3	36.7
558.4	53.2		558.4	56.2		558.4	74.1		558.4	36.6
558.5	53.1		558.5	56		558.5	73.9		558.5	36.5
558.6	52.9		558.6	55.8		558.6	73.7		558.6	36.4
558.7	52.8		558.7	55.6		558.7	73.5		558.7	36.4
558.8	52.7		558.8	55.4		558.8	73.2		558.8	36.3
558.9	52.5		558.9	55.1		558.9	73		558.9	36.2
559	52.4		559	54.9		559	72.8		559	36.1
559.1	52.3		559.1	54.7		559.1	72.6		559.1	36.1
559.2	52.1		559.2	54.5		559.2	72.4		559.2	36
559.3	52		559.3	54.3		559.3	72.1		559.3	35.9
559.4	51.9		559.4	54.1		559.4	71.9		559.4	35.9
559.5	51.7		559.5	53.9		559.5	71.7		559.5	35.8
559.6	51.6		559.6	53.7		559.6	71.4		559.6	35.7
559.7	51.4		559.7	53.5		559.7	71.2		559.7	35.7
559.8	51.3		559.8	53.3		559.8	71		559.8	35.6
559.9	51.1		559.9	53.1		559.9	70.7		559.9	35.6
560	51		560	52.9		560	70.5		560	35.5
560.1	50.8		560.1	52.7		560.1	70.3		560.1	35.4
560.2	50.7		560.2	52.5		560.2	70		560.2	35.4
560.3	50.5		560.3	52.3		560.3	69.8		560.3	35.3
560.4	50.3		560.4	52.2		560.4	69.6		560.4	35.2
560.5	50.2		560.5	52		560.5	69.3		560.5	35.2
560.6	50		560.6	51.8		560.6	69.1		560.6	35.1
560.7	49.9		560.7	51.6		560.7	68.8		560.7	35.1
560.8	49.7		560.8	51.4		560.8	68.6		560.8	35
560.9	49.5		560.9	51.2		560.9	68.4		560.9	35
561	49.4		561	51		561	68.1		561	34.9
561.1	49.2		561.1	50.8		561.1	67.9		561.1	34.8
561.2	49		561.2	50.6		561.2	67.7		561.2	34.8
561.3	48.9		561.3	50.5		561.3	67.4		561.3	34.7
561.4	48.7		561.4	50.3		561.4	67.2		561.4	34.6
561.5	48.5		561.5	50.1		561.5	67		561.5	34.6
561.6	48.4		561.6	50		561.6	66.7		561.6	34.5
561.7	48.2		561.7	49.8		561.7	66.5		561.7	34.4
561.8	48		561.8	49.6		561.8	66.2		561.8	34.4
561.9	47.9		561.9	49.4		561.9	66		561.9	34.3
562	47.7		562	49.3		562	65.8		562	34.2
562.1	47.5		562.1	49.1		562.1	65.5		562.1	34.2
562.2	47.4		562.2	49		562.2	65.3		562.2	34.1
562.3	47.2		562.3	48.8		562.3	65.1		562.3	34
562.4	47		562.4	48.6		562.4	64.8		562.4	34
562.5	46.9		562.5	48.5		562.5	64.6		562.5	33.9
562.6	46.7		562.6	48.4		562.6	64.4		562.6	33.8
562.7	46.6		562.7	48.2		562.7	64.1		562.7	33.7
562.8	46.4		562.8	48.1		562.8	63.9		562.8	33.6
562.9	46.2		562.9	48		562.9	63.7		562.9	33.6
563	46.1		563	47.8		563	63.4		563	33.5
563.1	45.9		563.1	47.7		563.1	63.2		563.1	33.4
563.2	45.8		563.2	47.6		563.2	63		563.2	33.4
563.3	45.6		563.3	47.4		563.3	62.8		563.3	33.3
[truncated: 367 more rows]

## Sheet: E.coil
Name : [Sample1]
Instrument Serial No : LF-1503010
Firmware Version : 140722
Accessory Type : Single-Cell
PMT Voltage (V) : 500
PMT Integration Time (ms) : 20
Scan Speed(nm/min) : 1409
Scan Mode : Emission
Data Mode : Fluorescence
Excitation Slit Width (nm) : 5
Emission Slit Width (nm) : 5
Excitation Filter : Air
Emission Filter : Air
Excitation Wave (nm) : 350
Emission Start Wave (nm) : 370
Emission End Wave (nm) : 600
Name : [Sample2]
Instrument Serial No : LF-1503010
Firmware Version : 140722
Accessory Type : Single-Cell
PMT Voltage (V) : 500
PMT Integration Time (ms) : 20
Scan Speed(nm/min) : 1409
Scan Mode : Emission
Data Mode : Fluorescence
Excitation Slit Width (nm) : 5
Emission Slit Width (nm) : 5
Excitation Filter : Air
Emission Filter : Air
Excitation Wave (nm) : 350
Emission Start Wave (nm) : 370
Emission End Wave (nm) : 600
Name : [Sample3]
Instrument Serial No : LF-1503010
Firmware Version : 140722
Accessory Type : Single-Cell
PMT Voltage (V) : 500
PMT Integration Time (ms) : 20
Scan Speed(nm/min) : 1409
Scan Mode : Emission
Data Mode : Fluorescence
Excitation Slit Width (nm) : 5
Emission Slit Width (nm) : 5
Excitation Filter : Air
Emission Filter : Air
Excitation Wave (nm) : 350
Emission Start Wave (nm) : 370
Emission End Wave (nm) : 600
Name : [Sample4]
Instrument Serial No : LF-1503010
Firmware Version : 140722
Accessory Type : Single-Cell
PMT Voltage (V) : 500
PMT Integration Time (ms) : 20
Scan Speed(nm/min) : 1409
Scan Mode : Emission
Data Mode : Fluorescence
Excitation Slit Width (nm) : 5
Emission Slit Width (nm) : 5
Excitation Filter : Air
Emission Filter : Air
Excitation Wave (nm) : 350
Emission Start Wave (nm) : 370
Emission End Wave (nm) : 600
Sample1			Sample2			Sample3			Sample4
Wavelength(nm)			Wavelength(nm)	Int.(cnt)		Wavelength(nm)	Int.(cnt)		Wavelength(nm)	Int.(cnt)
370	10		370	8.6		370	29.1		370	38.2
370.1	10.1		370.1	8.7		370.1	29.2		370.1	38.6
370.2	10.1		370.2	8.8		370.2	29.4		370.2	39
370.3	10.1		370.3	8.8		370.3	29.6		370.3	39.4
370.4	10.1		370.4	8.9		370.4	29.7		370.4	39.8
370.5	10.1		370.5	9		370.5	29.9		370.5	40.2
370.6	10.2		370.6	9.1		370.6	30.1		370.6	40.6
370.7	10.2		370.7	9.1		370.7	30.3		370.7	41
370.8	10.2		370.8	9.2		370.8	30.4		370.8	41.4
370.9	10.2		370.9	9.3		370.9	30.6		370.9	41.8
371	10.2		371	9.3		371	30.8		371	42.2
371.1	10.3		371.1	9.4		371.1	30.9		371.1	42.6
371.2	10.3		371.2	9.4		371.2	31.1		371.2	43
371.3	10.3		371.3	9.4		371.3	31.3		371.3	43.4
371.4	10.3		371.4	9.5		371.4	31.5		371.4	43.8
371.5	10.3		371.5	9.5		371.5	31.6		371.5	44.2
371.6	10.3		371.6	9.6		371.6	31.8		371.6	44.6
371.7	10.3		371.7	9.6		371.7	32		371.7	45
371.8	10.3		371.8	9.7		371.8	32.1		371.8	45.4
371.9	10.3		371.9	9.7		371.9	32.3		371.9	45.8
372	10.3		372	9.7		372	32.5		372	46.2
372.1	10.3		372.1	9.8		372.1	32.7		372.1	46.6
372.2	10.3		372.2	9.8		372.2	32.8		372.2	47
372.3	10.3		372.3	9.9		372.3	33		372.3	47.4
372.4	10.4		372.4	9.9		372.4	33.2		372.4	47.6
372.5	10.4		372.5	9.9		372.5	33.4		372.5	47.8
372.6	10.4		372.6	10		372.6	33.5		372.6	48
372.7	10.4		372.7	10		372.7	33.7		372.7	48.1
372.8	10.4		372.8	10.1		372.8	33.9		372.8	48.2
372.9	10.4		372.9	10.1		372.9	34		372.9	48.3
373	10.2		373	10.1		373	35.2		373	48.4
373.1	10.2		373.1	10.2		373.1	36.7		373.1	48.5
373.2	10.2		373.2	10.2		373.2	37.3		373.2	48.6
373.3	10.2		373.3	10.3		373.3	37.5		373.3	48.6
373.4	10.2		373.4	10.4		373.4	38.3		373.4	48.7
373.5	10.2		373.5	10.4		373.5	38.4		373.5	48.9
373.6	10.2		373.6	10.5		373.6	39.3		373.6	49
373.7	10.3		373.7	10.6		373.7	39.2		373.7	49.2
373.8	10.3		373.8	10.6		373.8	40.3		373.8	49.3
373.9	10.3		373.9	10.7		373.9	40.1		373.9	49.5
374	10.3		374	10.7		374	41.3		374	49.6
374.1	10.3		374.1	10.8		374.1	41.1		374.1	49.8
374.2	10.3		374.2	10.9		374.2	42.3		374.2	49.9
374.3	10.3		374.3	10.9		374.3	42.1		374.3	50
374.4	10.3		374.4	11		374.4	43.3		374.4	50.2
374.5	10.3		374.5	11.1		374.5	43.1		374.5	50.3
374.6	10.3		374.6	11.2		374.6	44.3		374.6	50.4
374.7	10.4		374.7	11.2		374.7	44.1		374.7	50.6
374.8	10.4		374.8	11.3		374.8	45.3		374.8	50.7
374.9	10.4		374.9	11.4		374.9	45.2		374.9	50.8
375	10.4		375	11.4		375	45.4		375	50.9
375.1	10.4		375.1	11.5		375.1	45.5		375.1	51.1
375.2	10.4		375.2	11.6		375.2	45.7		375.2	51.2
375.3	10.4		375.3	11.7		375.3	45.8		375.3	51.3
375.4	10.4		375.4	11.7		375.4	46		375.4	51.4
375.5	10.4		375.5	11.8		375.5	46.1		375.5	51.5
375.6	10.5		375.6	11.9		375.6	46.2		375.6	51.6
375.7	10.5		375.7	12		375.7	46.4		375.7	51.7
375.8	10.5		375.8	12		375.8	46.5		375.8	51.8
375.9	10.5		375.9	12.1		375.9	46.7		375.9	51.9
376	10.5		376	12.2		376	46.8		376	52
376.1	10.5		376.1	12.3		376.1	46.9		376.1	52.1
376.2	10.5		376.2	12.4		376.2	47.1		376.2	52.2
376.3	10.6		376.3	12.4		376.3	47.2		376.3	52.3
376.4	10.6		376.4	12.5		376.4	47.4		376.4	52.4
376.5	10.6		376.5	12.6		376.5	47.5		376.5	52.5
376.6	10.6		376.6	12.7		376.6	47.6		376.6	52.5
376.7	10.6		376.7	12.7		376.7	47.8		376.7	52.6
376.8	10.7		376.8	12.8		376.8	47.9		376.8	52.7
376.9	10.7		376.9	12.9		376.9	48.1		376.9	52.7
377	10.7		377	13		377	48.2		377	52.8
377.1	10.7		377.1	13.1		377.1	48.3		377.1	52.9
377.2	10.7		377.2	13.1		377.2	48.5		377.2	52.9
377.3	10.8		377.3	13.2		377.3	48.6		377.3	53
377.4	10.8		377.4	13.3		377.4	48.8		377.4	53
377.5	10.8		377.5	13.4		377.5	48.9		377.5	53.1
377.6	10.8		377.6	13.4		377.6	49		377.6	53.1
377.7	10.9		377.7	13.5		377.7	49.2		377.7	53.2
377.8	10.9		377.8	13.6		377.8	49.3		377.8	53.2
377.9	10.9		377.9	13.7		377.9	49.5		377.9	53.3
378	10.9		378	13.7		378	49.6		378	53.3
378.1	11		378.1	13.8		378.1	49.7		378.1	53.4
378.2	11		378.2	13.9		378.2	50.1		378.2	53.5
378.3	11		378.3	14		378.3	50.4		378.3	53.5
378.4	11.1		378.4	14		378.4	50.8		378.4	53.6
378.5	11.1		378.5	14.1		378.5	51.1		378.5	53.6
378.6	11.1		378.6	14.2		378.6	51.4		378.6	53.7
378.7	11.2		378.7	14.2		378.7	51.8		378.7	53.8
378.8	11.2		378.8	14.3		378.8	52.1		378.8	53.8
378.9	11.2		378.9	14.4		378.9	52.5		378.9	53.9
379	11.3		379	14.4		379	52.8		379	54
379.1	11.3		379.1	14.5		379.1	53.1		379.1	54.1
379.2	11.3		379.2	14.6		379.2	53.5		379.2	54.2
379.3	11.4		379.3	14.6		379.3	53.8		379.3	54.2
379.4	11.4		379.4	14.7		379.4	54.2		379.4	54.3
379.5	11.5		379.5	14.8		379.5	54.5		379.5	54.4
379.6	11.5		379.6	14.8		379.6	54.8		379.6	54.5
379.7	11.6		379.7	14.9		379.7	55.6		379.7	54.6
379.8	11.6		379.8	14.9		379.8	56.4		379.8	54.7
379.9	11.6		379.9	15		379.9	57.2		379.9	54.8
380	11.7		380	15.1		380	58		380	54.9
380.1	11.7		380.1	15.1		380.1	58.7		380.1	55
380.2	11.8		380.2	15.2		380.2	59.5		380.2	55.1
380.3	11.8		380.3	15.2		380.3	60.3		380.3	55.2
380.4	11.9		380.4	15.3		380.4	61.1		380.4	55.3
380.5	11.9		380.5	15.3		380.5	61.9		380.5	55.4
380.6	12		380.6	15.4		380.6	62.6		380.6	55.5
380.7	12		380.7	15.4		380.7	63.4		380.7	55.6
380.8	12.1		380.8	15.5		380.8	64.2		380.8	55.7
380.9	12.1		380.9	15.5		380.9	65		380.9	55.8
381	12.2		381	15.6		381	65.2		381	56
381.1	12.2		381.1	15.6		381.1	65.3		381.1	56.1
381.2	12.3		381.2	15.7		381.2	65.5		381.2	56.2
381.3	12.3		381.3	15.7		381.3	65.7		381.3	56.3
381.4	12.4		381.4	15.8		381.4	65.9		381.4	56.4
381.5	12.4		381.5	15.8		381.5	66.1		381.5	56.6
381.6	12.5		381.6	15.9		381.6	66.2		381.6	56.7
381.7	12.5		381.7	15.9		381.7	66.4		381.7	56.8
381.8	12.6		381.8	16		381.8	66.6		381.8	56.9
381.9	12.6		381.9	16		381.9	66.8		381.9	57.1
382	12.7		382	16.1		382	67		382	57.2
382.1	12.7		382.1	16.1		382.1	67.1		382.1	57.3
382.2	12.8		382.2	16.2		382.2	67.3		382.2	57.4
382.3	12.8		382.3	16.2		382.3	67.5		382.3	57.5
382.4	12.9		382.4	16.3		382.4	67.7		382.4	57.6
382.5	12.9		382.5	16.3		382.5	67.9		382.5	57.7
382.6	12.9		382.6	16.4		382.6	68		382.6	57.9
382.7	13		382.7	16.4		382.7	68.2		382.7	58
382.8	13		382.8	16.5		382.8	68.4		382.8	58.1
382.9	13.1		382.9	16.5		382.9	68.6		382.9	58.1
383	13.1		383	16.6		383	68.8		383	58.2
383.1	13.2		383.1	16.6		383.1	68.9		383.1	58.3
383.2	13.2		383.2	16.7		383.2	69.1		383.2	58.4
383.3	13.3		383.3	16.7		383.3	69.3		383.3	58.4
383.4	13.3		383.4	16.8		383.4	69.5		383.4	58.5
383.5	13.4		383.5	16.9		383.5	69.7		383.5	58.6
383.6	13.4		383.6	16.9		383.6	69.8		383.6	58.6
383.7	13.5		383.7	17		383.7	70		383.7	58.6
383.8	13.5		383.8	17		383.8	70.2		383.8	58.7
383.9	13.5		383.9	17.1		383.9	70.4		383.9	58.7
384	13.6		384	17.1		384	70.6		384	58.7
384.1	13.6		384.1	17.2		384.1	70.7		384.1	58.7
384.2	13.7		384.2	17.2		384.2	70.9		384.2	58.7
384.3	13.7		384.3	17.3		384.3	71.1		384.3	58.7
384.4	13.8		384.4	17.4		384.4	71.3		384.4	58.7
384.5	13.8		384.5	17.4		384.5	71.3		384.5	58.7
384.6	13.8		384.6	17.5		384.6	71.3		384.6	58.7
384.7	13.9		384.7	17.5		384.7	71.4		384.7	58.7
384.8	13.9		384.8	17.6		384.8	71.4		384.8	58.6
384.9	14		384.9	17.7		384.9	71.4		384.9	58.6
385	14		385	17.7		385	71.5		385	58.6
385.1	14		385.1	17.8		385.1	71.5		385.1	58.5
385.2	14.1		385.2	17.8		385.2	71.5		385.2	58.5
385.3	14.1		385.3	17.9		385.3	71.6		385.3	58.4
385.4	14.2		385.4	18		385.4	71.6		385.4	58.4
385.5	14.2		385.5	18		385.5	71.6		385.5	58.3
385.6	14.2		385.6	18.1		385.6	71.6		385.6	58.2
385.7	14.3		385.7	18.2		385.7	71.7		385.7	58.2
385.8	14.3		385.8	18.2		385.8	71.7		385.8	58.1
385.9	14.3		385.9	18.3		385.9	71.7		385.9	58
386	14.4		386	18.4		386	71.8		386	58
386.1	14.4		386.1	18.4		386.1	71.8		386.1	57.9
386.2	14.4		386.2	18.5		386.2	71.8		386.2	57.8
386.3	14.5		386.3	18.6		386.3	71.9		386.3	57.7
386.4	14.5		386.4	18.6		386.4	71.9		386.4	57.6
386.5	14.5		386.5	18.7		386.5	71.9		386.5	57.6
386.6	14.6		386.6	18.8		386.6	71.9		386.6	57.5
386.7	14.6		386.7	18.8		386.7	72		386.7	57.4
386.8	14.6		386.8	18.9		386.8	72		386.8	57.3
386.9	14.7		386.9	19		386.9	72		386.9	57.2
387	14.7		387	19		387	72.1		387	57.2
387.1	14.7		387.1	19.1		387.1	72.1		387.1	57.1
387.2	14.8		387.2	19.2		387.2	72.1		387.2	57
387.3	14.8		387.3	19.2		387.3	72.2		387.3	57
387.4	14.8		387.4	19.3		387.4	72.2		387.4	56.9
387.5	14.9		387.5	19.4		387.5	72.2		387.5	56.8
387.6	14.9		387.6	19.4		387.6	72.2		387.6	56.8
387.7	14.9		387.7	19.5		387.7	72.3		387.7	56.7
387.8	15		387.8	19.5		387.8	72.3		387.8	56.6
387.9	15		387.9	19.6		387.9	72.3		387.9	56.6
388	15.1		388	19.7		388	72.4		388	56.5
388.1	15.1		388.1	19.7		388.1	72.4		388.1	56.5
388.2	15.1		388.2	19.8		388.2	72.4		388.2	56.5
388.3	15.2		388.3	19.9		388.3	72.5		388.3	56.4
388.4	15.2		388.4	19.9		388.4	72.5		388.4	56.4
388.5	15.2		388.5	20		388.5	72.5		388.5	56.4
388.6	15.3		388.6	20		388.6	72.5		388.6	56.4
388.7	15.3		388.7	20.1		388.7	72.6		388.7	56.4
388.8	15.4		388.8	20.2		388.8	72.6		388.8	56.4
388.9	15.4		388.9	20.2		388.9	72.6		388.9	56.4
389	15.5		389	20.3		389	72.7		389	56.4
389.1	15.5		389.1	20.3		389.1	72.7		389.1	56.5
389.2	15.6		389.2	20.4		389.2	72.7		389.2	56.5
389.3	15.6		389.3	20.5		389.3	72.8		389.3	56.5
389.4	15.6		389.4	20.5		389.4	72.8		389.4	56.6
389.5	15.7		389.5	20.6		389.5	72.8		389.5	56.6
389.6	15.7		389.6	20.7		389.6	72.8		389.6	56.7
389.7	15.8		389.7	20.7		389.7	72.9		389.7	56.8
389.8	15.8		389.8	20.8		389.8	72.9		389.8	56.8
389.9	15.9		389.9	20.9		389.9	72.9		389.9	56.9
390	15.9		390	20.9		390	73		390	57
390.1	16		390.1	21		390.1	73		390.1	57.1
390.2	16.1		390.2	21.1		390.2	73.1		390.2	57.2
390.3	16.1		390.3	21.1		390.3	73.1		390.3	57.3
390.4	16.2		390.4	21.2		390.4	73.2		390.4	57.4
390.5	16.2		390.5	21.3		390.5	73.2		390.5	57.5
390.6	16.3		390.6	21.3		390.6	73.3		390.6	57.6
390.7	16.3		390.7	21.4		390.7	73.3		390.7	57.7
390.8	16.4		390.8	21.5		390.8	73.4		390.8	57.8
390.9	16.5		390.9	21.6		390.9	73.4		390.9	57.9
391	16.5		391	21.6		391	73.5		391	58
391.1	16.6		391.1	21.7		391.1	73.5		391.1	58.2
391.2	16.7		391.2	21.8		391.2	73.6		391.2	58.3
391.3	16.7		391.3	21.9		391.3	73.6		391.3	58.4
391.4	16.8		391.4	21.9		391.4	73.7		391.4	58.5
391.5	16.9		391.5	22		391.5	73.7		391.5	58.7
391.6	17		391.6	22.1		391.6	73.8		391.6	58.8
391.7	17		391.7	22.2		391.7	73.8		391.7	58.9
391.8	17.1		391.8	22.2		391.8	73.9		391.8	59
391.9	17.2		391.9	22.3		391.9	73.9		391.9	59.2
392	17.3		392	22.4		392	74		392	59.3
392.1	17.3		392.1	22.5		392.1	74		392.1	59.4
392.2	17.4		392.2	22.6		392.2	74.1		392.2	59.6
392.3	17.5		392.3	22.7		392.3	74.2		392.3	59.7
392.4	17.6		392.4	22.8		392.4	74.2		392.4	59.8
392.5	17.7		392.5	22.9		392.5	74.3		392.5	59.9
392.6	17.7		392.6	22.9		392.6	74.4		392.6	60.1
392.7	17.8		392.7	23		392.7	74.5		392.7	60.2
392.8	17.9		392.8	23.1		392.8	74.6		392.8	60.3
392.9	18		392.9	23.2		392.9	74.7		392.9	60.5
393	18.1		393	23.3		393	74.8		393	60.6
393.1	18.2		393.1	23.4		393.1	74.9		393.1	60.7
393.2	18.3		393.2	23.5		393.2	75		393.2	60.8
393.3	18.4		393.3	23.6		393.3	75		393.3	60.9
393.4	18.4		393.4	23.7		393.4	75		393.4	61
393.5	18.5		393.5	23.8		393.5	75		393.5	61.2
393.6	18.6		393.6	23.9		393.6	75.6		393.6	61.3
393.7	18.7		393.7	24.1		393.7	75.6		393.7	61.4
393.8	18.8		393.8	24.2		393.8	75.6		393.8	61.5
393.9	18.9		393.9	24.3		393.9	75.6		393.9	61.6
394	19		394	24.4		394	75.6		394	61.7
394.1	19.1		394.1	24.5		394.1	75.6		394.1	61.8
394.2	19.2		394.2	24.6		394.2	75.6		394.2	61.9
394.3	19.2		394.3	24.7		394.3	75.6		394.3	62
394.4	19.3		394.4	24.8		394.4	75.6		394.4	62.1
394.5	19.4		394.5	24.9		394.5	75.7		394.5	62.2
394.6	19.5		394.6	25		394.6	75.8		394.6	62.3
394.7	19.6		394.7	25.1		394.7	75.9		394.7	62.4
394.8	19.7		394.8	25.2		394.8	76		394.8	62.5
394.9	19.8		394.9	25.3		394.9	76.1		394.9	62.6
395	19.9		395	25.4		395	76.2		395	62.7
395.1	19.9		395.1	25.5		395.1	76.3		395.1	62.7
395.2	20		395.2	25.6		395.2	76.4		395.2	62.8
395.3	20.1		395.3	25.7		395.3	76.5		395.3	62.9
395.4	20.2		395.4	25.8		395.4	76.6		395.4	63
395.5	20.3		395.5	25.9		395.5	76.7		395.5	63.1
395.6	20.4		395.6	26		395.6	76.8		395.6	63.2
395.7	20.4		395.7	26.1		395.7	76.9		395.7	63.3
395.8	20.5		395.8	26.2		395.8	77		395.8	63.4
395.9	20.6		395.9	26.3		395.9	77.1		395.9	63.5
396	20.7		396	26.4		396	77.2		396	63.6
396.1	20.7		396.1	26.5		396.1	77.3		396.1	63.7
396.2	20.8		396.2	26.6		396.2	77.4		396.2	63.8
396.3	20.9		396.3	26.7		396.3	77.5		396.3	63.9
396.4	21		396.4	26.8		396.4	77.6		396.4	64
396.5	21		396.5	26.9		396.5	77.7		396.5	64.1
396.6	21.1		396.6	26.9		396.6	77.8		396.6	64.2
396.7	21.2		396.7	27		396.7	77.9		396.7	64.4
396.8	21.2		396.8	27.1		396.8	78		396.8	64.5
396.9	21.3		396.9	27.2		396.9	78.1		396.9	64.6
397	21.3		397	27.3		397	78.3		397	64.7
397.1	21.4		397.1	27.3		397.1	78.5		397.1	64.8
397.2	21.5		397.2	27.4		397.2	78.7		397.2	65
397.3	21.5		397.3	27.5		397.3	78.9		397.3	65.1
397.4	21.6		397.4	27.6		397.4	79.1		397.4	65.2
397.5	21.6		397.5	27.6		397.5	79.3		397.5	65.4
397.6	21.7		397.6	27.7		397.6	79.5		397.6	65.5
397.7	21.7		397.7	27.8		397.7	79.7		397.7	65.6
397.8	21.8		397.8	27.9		397.8	79.9		397.8	65.8
397.9	21.8		397.9	27.9		397.9	80.1		397.9	65.9
398	21.9		398	28		398	80.3		398	66.1
398.1	21.9		398.1	28		398.1	80.5		398.1	66.2
398.2	22		398.2	28.1		398.2	80.7		398.2	66.4
398.3	22		398.3	28.2		398.3	80.9		398.3	66.5
398.4	22.1		398.4	28.2		398.4	81.1		398.4	66.7
398.5	22.1		398.5	28.3		398.5	81.3		398.5	66.8
398.6	22.2		398.6	28.3		398.6	81.5		398.6	67
398.7	22.2		398.7	28.4		398.7	81.7		398.7	67.1
398.8	22.2		398.8	28.4		398.8	81.9		398.8	67.3
398.9	22.3		398.9	28.5		398.9	82.1		398.9	67.4
399	22.3		399	28.5		399	82.3		399	67.6
399.1	22.4		399.1	28.5		399.1	82.5		399.1	67.7
399.2	22.4		399.2	28.6		399.2	82.7		399.2	67.9
399.3	22.5		399.3	28.6		399.3	82.9		399.3	68
399.4	22.5		399.4	28.7		399.4	83.1		399.4	68.1
399.5	22.5		399.5	28.7		399.5	83.3		399.5	68.3
399.6	22.6		399.6	28.8		399.6	83.5		399.6	68.4
399.7	22.6		399.7	28.8		399.7	83.7		399.7	68.5
399.8	22.6		399.8	28.9		399.8	83.9		399.8	68.7
399.9	22.7		399.9	28.9		399.9	84.1		399.9	68.8
400	22.7		400	28.9		400	84.2		400	68.9
400.1	22.8		400.1	29		400.1	84.3		400.1	69
400.2	22.8		400.2	29		400.2	84.4		400.2	69.2
400.3	22.8		400.3	29.1		400.3	84.5		400.3	69.3
400.4	22.9		400.4	29.1		400.4	84.6		400.4	69.4
400.5	22.9		400.5	29.2		400.5	84.7		400.5	69.5
400.6	23		400.6	29.2		400.6	84.8		400.6	69.6
400.7	23		400.7	29.3		400.7	84.9		400.7	69.7
400.8	23		400.8	29.4		400.8	85		400.8	69.8
400.9	23.1		400.9	29.4		400.9	85.1		400.9	69.9
401	23.1		401	29.5		401	85.2		401	70
401.1	23.2		401.1	29.5		401.1	85.3		401.1	70.1
401.2	23.2		401.2	29.6		401.2	85.4		401.2	70.2
401.3	23.3		401.3	29.7		401.3	85.5		401.3	70.3
401.4	23.3		401.4	29.7		401.4	85.6		401.4	70.4
401.5	23.3		401.5	29.8		401.5	85.8		401.5	70.5
401.6	23.4		401.6	29.9		401.6	86		401.6	70.6
401.7	23.4		401.7	29.9		401.7	86.2		401.7	70.6
401.8	23.5		401.8	30		401.8	86.4		401.8	70.7
401.9	23.5		401.9	30.1		401.9	86.6		401.9	70.8
402	23.6		402	30.2		402	86.8		402	70.8
402.1	23.6		402.1	30.2		402.1	87		402.1	70.9
402.2	23.7		402.2	30.3		402.2	87.3		402.2	71
402.3	23.8		402.3	30.4		402.3	87.6		402.3	71
402.4	23.8		402.4	30.5		402.4	87.9		402.4	71.1
402.5	23.9		402.5	30.6		402.5	88.2		402.5	71.1
402.6	23.9		402.6	30.6		402.6	88.5		402.6	71.2
402.7	24		402.7	30.7		402.7	88.8		402.7	71.2
402.8	24		402.8	30.8		402.8	89.1		402.8	71.3
402.9	24.1		402.9	30.9		402.9	89.4		402.9	71.3
403	24.2		403	31		403	89.7		403	71.3
403.1	24.2		403.1	31.1		403.1	91.1		403.1	71.4
403.2	24.3		403.2	31.2		403.2	92.5		403.2	71.4
403.3	24.4		403.3	31.3		403.3	93.9		403.3	71.4
403.4	24.4		403.4	31.4		403.4	95.3		403.4	71.5
403.5	24.5		403.5	31.5		403.5	96.7		403.5	71.5
403.6	24.6		403.6	31.7		403.6	98.1		403.6	71.5
403.7	24.6		403.7	31.8		403.7	99.5		403.7	71.6
403.8	24.7		403.8	31.9		403.8	100.9		403.8	71.6
403.9	24.8		403.9	32		403.9	102.3		403.9	71.7
404	24.8		404	32.1		404	103.7		404	71.7
404.1	24.9		404.1	32.3		404.1	105		404.1	71.7
404.2	25		404.2	32.4		404.2	106.3		404.2	71.8
404.3	25.1		404.3	32.5		404.3	107.6		404.3	71.8
404.4	25.1		404.4	32.7		404.4	108.9		404.4	71.9
404.5	25.2		404.5	32.8		404.5	110.2		404.5	71.9
404.6	25.3		404.6	32.9		404.6	111.5		404.6	72
404.7	25.4		404.7	33.1		404.7	112.8		404.7	72.1
404.8	25.4		404.8	33.2		404.8	114.1		404.8	72.1
404.9	25.5		404.9	33.3		404.9	115.4		404.9	72.2
405	25.6		405	33.5		405	116		405	72.3
405.1	25.7		405.1	33.6		405.1	116.6		405.1	72.4
405.2	25.8		405.2	33.7		405.2	117.2		405.2	72.5
405.3	25.8		405.3	33.9		405.3	117.8		405.3	72.5
405.4	25.9		405.4	34		405.4	118.4		405.4	72.6
405.5	26		405.5	34.2		405.5	119		405.5	72.7
405.6	26.1		405.6	34.3		405.6	119.6		405.6	72.8
405.7	26.2		405.7	34.4		405.7	119.7		405.7	72.9
405.8	26.3		405.8	34.6		405.8	119.8		405.8	73
405.9	26.3		405.9	34.7		405.9	119.8		405.9	73.1
406	26.4		406	34.9		406	119.9		406	73.2
406.1	26.5		406.1	35		406.1	120		406.1	73.4
406.2	26.6		406.2	35.1		406.2	120.1		406.2	73.5
406.3	26.7		406.3	35.3		406.3	120.1		406.3	73.6
406.4	26.8		406.4	35.4		406.4	120.2		406.4	73.7
406.5	26.9		406.5	35.6		406.5	120.3		406.5	73.8
406.6	27		406.6	35.7		406.6	120.4		406.6	74
406.7	27		406.7	35.8		406.7	120.4		406.7	74.1
406.8	27.1		406.8	36		406.8	120.5		406.8	74.2
406.9	27.2		406.9	36.1		406.9	120.6		406.9	74.3
407	27.3		407	36.2		407	120.6		407	74.4
407.1	27.4		407.1	36.4		407.1	120.7		407.1	74.6
407.2	27.5		407.2	36.5		407.2	120.8		407.2	74.7
407.3	27.6		407.3	36.6		407.3	120.9		407.3	74.8
407.4	27.7		407.4	36.8		407.4	120.9		407.4	75
407.5	27.8		407.5	36.9		407.5	121		407.5	75.1
407.6	27.9		407.6	37		407.6	121.1		407.6	75.2
407.7	28		407.7	37.1		407.7	121.2		407.7	75.3
407.8	28.1		407.8	37.3		407.8	121.3		407.8	75.5
407.9	28.2		407.9	37.4		407.9	121.4		407.9	75.6
408	28.3		408	37.5		408	121.4		408	75.7
408.1	28.4		408.1	37.6		408.1	121.5		408.1	75.9
408.2	28.5		408.2	37.8		408.2	121.6		408.2	76
408.3	28.6		408.3	37.9		408.3	121.7		408.3	76.1
408.4	28.7		408.4	38		408.4	121.8		408.4	76.3
408.5	28.8		408.5	38.1		408.5	121.9		408.5	76.4
408.6	29		408.6	38.2		408.6	122		408.6	76.5
408.7	29.1		408.7	38.3		408.7	122.1		408.7	76.6
408.8	29.2		408.8	38.4		408.8	122.2		408.8	76.8
408.9	29.3		408.9	38.6		408.9	122.3		408.9	76.9
409	29.4		409	38.7		409	122.4		409	77
409.1	29.5		409.1	38.8		409.1	122.5		409.1	77.1
409.2	29.6		409.2	38.9		409.2	122.6		409.2	77.3
409.3	29.8		409.3	39		409.3	122.7		409.3	77.4
409.4	29.9		409.4	39.1		409.4	122.8		409.4	77.5
409.5	30		409.5	39.2		409.5	122.9		409.5	77.6
409.6	30.1		409.6	39.3		409.6	123		409.6	77.7
409.7	30.3		409.7	39.4		409.7	123.1		409.7	77.8
409.8	30.4		409.8	39.5		409.8	123.2		409.8	77.9
409.9	30.5		409.9	39.6		409.9	123.4		409.9	78
410	30.6		410	39.7		410	123.5		410	78.1
410.1	30.8		410.1	39.8		410.1	123.6		410.1	78.2
410.2	30.9		410.2	39.8		410.2	123.7		410.2	78.3
410.3	31		410.3	39.9		410.3	123.9		410.3	78.4
410.4	31.2		410.4	40		410.4	124		410.4	78.5
410.5	31.3		410.5	40.1		410.5	124.1		410.5	78.6
410.6	31.5		410.6	40.2		410.6	124.2		410.6	78.6
410.7	31.6		410.7	40.3		410.7	124.4		410.7	78.7
410.8	31.8		410.8	40.4		410.8	124.5		410.8	78.8
410.9	31.9		410.9	40.5		410.9	124.6		410.9	78.9
411	32		411	40.6		411	124.8		411	78.9
411.1	32.2		411.1	40.7		411.1	124.9		411.1	79
411.2	32.3		411.2	40.8		411.2	125		411.2	79.1
411.3	32.5		411.3	40.9		411.3	125.1		411.3	79.1
411.4	32.6		411.4	41		411.4	125.3		411.4	79.2
411.5	32.8		411.5	41.1		411.5	125.4		411.5	79.3
411.6	32.9		411.6	41.2		411.6	125.5		411.6	79.3
411.7	33.1		411.7	41.3		411.7	125.7		411.7	79.4
411.8	33.2		411.8	41.4		411.8	125.8		411.8	79.5
411.9	33.4		411.9	41.6		411.9	125.9		411.9	79.6
412	33.6		412	41.7		412	126.1		412	79.7
412.1	33.7		412.1	41.8		412.1	126.2		412.1	79.8
412.2	33.9		412.2	41.9		412.2	126.3		412.2	79.9
412.3	34		412.3	42		412.3	126.5		412.3	80
412.4	34.2		412.4	42.2		412.4	126.6		412.4	80.1
412.5	34.3		412.5	42.3		412.5	126.7		412.5	80.2
412.6	34.5		412.6	42.4		412.6	126.9		412.6	80.3
412.7	34.7		412.7	42.5		412.7	127		412.7	80.4
412.8	34.8		412.8	42.7		412.8	127.1		412.8	80.6
412.9	35		412.9	42.8		412.9	127.3		412.9	80.7
413	35.2		413	42.9		413	127.4		413	80.8
413.1	35.3		413.1	43.1		413.1	127.5		413.1	81
413.2	35.5		413.2	43.2		413.2	127.6		413.2	81.1
413.3	35.7		413.3	43.4		413.3	127.8		413.3	81.3
413.4	35.8		413.4	43.5		413.4	127.9		413.4	81.4
413.5	36		413.5	43.7		413.5	128		413.5	81.6
413.6	36.2		413.6	43.8		413.6	128.1		413.6	81.7
413.7	36.3		413.7	44		413.7	128.3		413.7	81.9
413.8	36.5		413.8	44.2		413.8	128.4		413.8	82.1
413.9	36.7		413.9	44.3		413.9	128.5		413.9	82.2
414	36.9		414	44.5		414	128.6		414	82.4
414.1	37		414.1	44.7		414.1	128.8		414.1	82.6
414.2	37.2		414.2	44.8		414.2	128.9		414.2	82.8
414.3	37.4		414.3	45		414.3	129		414.3	83
414.4	37.5		414.4	45.2		414.4	129.1		414.4	83.1
414.5	37.7		414.5	45.4		414.5	129.2		414.5	83.3
414.6	37.9		414.6	45.6		414.6	129.3		414.6	83.5
414.7	38.1		414.7	45.8		414.7	129.4		414.7	83.7
414.8	38.3		414.8	46		414.8	129.5		414.8	83.9
414.9	38.4		414.9	46.2		414.9	129.6		414.9	84.2
415	38.6		415	46.4		415	129.7		415	84.4
415.1	38.8		415.1	46.6		415.1	129.9		415.1	84.6
415.2	39		415.2	46.8		415.2	129.9		415.2	84.8
415.3	39.1		415.3	47		415.3	130.1		415.3	85
415.4	39.3		415.4	47.2		415.4	130.2		415.4	85.3
415.5	39.5		415.5	47.4		415.5	130.3		415.5	85.5
415.6	39.7		415.6	47.6		415.6	130.4		415.6	85.7
415.7	39.9		415.7	47.8		415.7	130.5		415.7	86
415.8	40		415.8	48.1		415.8	130.6		415.8	86.2
415.9	40.2		415.9	48.3		415.9	130.7		415.9	86.5
416	40.4		416	48.5		416	130.8		416	86.7
416.1	40.6		416.1	48.7		416.1	130.9		416.1	87
416.2	40.7		416.2	48.9		416.2	131		416.2	87.2
416.3	40.9		416.3	49.2		416.3	131.1		416.3	87.5
416.4	41.1		416.4	49.4		416.4	131.3		416.4	87.8
416.5	41.3		416.5	49.6		416.5	131.4		416.5	88
416.6	41.5		416.6	49.9		416.6	131.5		416.6	88.3
416.7	41.7		416.7	50.1		416.7	131.6		416.7	88.5
416.8	41.8		416.8	50.3		416.8	131.7		416.8	88.8
416.9	42		416.9	50.6		416.9	131.9		416.9	89.1
417	42.2		417	50.8		417	132		417	89.3
417.1	42.4		417.1	51		417.1	132.1		417.1	89.6
417.2	42.6		417.2	51.3		417.2	132.3		417.2	89.8
417.3	42.8		417.3	51.5		417.3	132.4		417.3	90.1
417.4	43		417.4	51.7		417.4	132.6		417.4	90.4
417.5	43.2		417.5	52		417.5	132.7		417.5	90.6
417.6	43.4		417.6	52.2		417.6	132.8		417.6	90.9
417.7	43.6		417.7	52.4		417.7	133		417.7	91.2
417.8	43.8		417.8	52.7		417.8	133.1		417.8	91.4
417.9	44		417.9	52.9		417.9	133.3		417.9	91.7
418	44.2		418	53.2		418	133.5		418	92
418.1	44.4		418.1	53.4		418.1	133.6		418.1	92.2
418.2	44.6		418.2	53.6		418.2	133.8		418.2	92.5
418.3	44.8		418.3	53.9		418.3	134		418.3	92.8
418.4	45		418.4	54.1		418.4	134.2		418.4	93
418.5	45.2		418.5	54.4		418.5	134.3		418.5	93.3
418.6	45.4		418.6	54.6		418.6	134.5		418.6	93.6
418.7	45.6		418.7	54.9		418.7	134.7		418.7	93.9
418.8	45.8		418.8	55.1		418.8	134.9		418.8	94.1
418.9	46		418.9	55.3		418.9	135.1		418.9	94.4
419	46.3		419	55.6		419	135.4		419	94.7
419.1	46.5		419.1	55.8		419.1	135.6		419.1	95
419.2	46.7		419.2	56.1		419.2	135.8		419.2	95.3
419.3	46.9		419.3	56.3		419.3	136		419.3	95.6
419.4	47.1		419.4	56.6		419.4	136.3		419.4	95.9
419.5	47.4		419.5	56.8		419.5	136.5		419.5	96.2
419.6	47.6		419.6	57.1		419.6	136.8		419.6	96.5
419.7	47.8		419.7	57.3		419.7	137.1		419.7	96.8
419.8	48		419.8	57.6		419.8	137.3		419.8	97.1
419.9	48.3		419.9	57.8		419.9	137.6		419.9	97.5
420	48.5		420	58.1		420	137.9		420	97.8
420.1	48.8		420.1	58.3		420.1	138.2		420.1	98.1
420.2	49		420.2	58.6		420.2	138.5		420.2	98.4
420.3	49.2		420.3	58.8		420.3	138.8		420.3	98.8
420.4	49.5		420.4	59.1		420.4	139.1		420.4	99.1
420.5	49.7		420.5	59.3		420.5	139.5		420.5	99.4
420.6	50		420.6	59.6		420.6	139.8		420.6	99.8
420.7	50.2		420.7	59.8		420.7	140.2		420.7	100.1
420.8	50.5		420.8	60.1		420.8	140.5		420.8	100.5
420.9	50.7		420.9	60.3		420.9	140.9		420.9	100.8
421	51		421	60.6		421	141.2		421	101.1
421.1	51.2		421.1	60.8		421.1	141.6		421.1	101.5
421.2	51.5		421.2	61.1		421.2	142		421.2	101.8
421.3	51.8		421.3	61.4		421.3	142.4		421.3	102.2
421.4	52		421.4	61.6		421.4	142.8		421.4	102.5
421.5	52.3		421.5	61.9		421.5	143.2		421.5	102.9
421.6	52.6		421.6	62.2		421.6	143.6		421.6	103.2
421.7	52.9		421.7	62.4		421.7	144		421.7	103.6
421.8	53.1		421.8	62.7		421.8	144.5		421.8	104
421.9	53.4		421.9	63		421.9	144.9		421.9	104.3
422	53.7		422	63.2		422	145.3		422	104.7
422.1	54		422.1	63.5		422.1	145.8		422.1	105.1
422.2	54.3		422.2	63.8		422.2	146.2		422.2	105.5
422.3	54.5		422.3	64.1		422.3	146.7		422.3	105.8
422.4	54.8		422.4	64.4		422.4	147.2		422.4	106.2
422.5	55.1		422.5	64.7		422.5	147.6		422.5	106.6
422.6	55.4		422.6	64.9		422.6	148.1		422.6	107
422.7	55.7		422.7	65.2		422.7	148.6		422.7	107.4
422.8	56		422.8	65.5		422.8	149.1		422.8	107.8
422.9	56.3		422.9	65.8		422.9	149.6		422.9	108.1
423	56.6		423	66.1		423	150.1		423	108.5
423.1	56.9		423.1	66.4		423.1	150.7		423.1	108.9
423.2	57.2		423.2	66.7		423.2	151.2		423.2	109.3
423.3	57.5		423.3	67		423.3	151.7		423.3	109.7
423.4	57.8		423.4	67.3		423.4	152.3		423.4	110.1
423.5	58.1		423.5	67.6		423.5	152.8		423.5	110.4
423.6	58.4		423.6	67.9		423.6	153.4		423.6	110.8
423.7	58.8		423.7	68.2		423.7	153.9		423.7	111.2
423.8	59.1		423.8	68.6		423.8	154.5		423.8	111.6
423.9	59.4		423.9	68.9		423.9	155.1		423.9	111.9
424	59.7		424	69.2		424	155.6		424	112.3
424.1	60		424.1	69.5		424.1	156.2		424.1	112.7
424.2	60.3		424.2	69.8		424.2	156.8		424.2	113
424.3	60.7		424.3	70.1		424.3	157.4		424.3	113.4
424.4	61		424.4	70.5		424.4	157.9		424.4	113.7
424.5	61.3		424.5	70.8		424.5	158.5		424.5	114.1
424.6	61.6		424.6	71.1		424.6	159.1		424.6	114.5
424.7	62		424.7	71.4		424.7	159.7		424.7	114.9
424.8	62.3		424.8	71.8		424.8	160.3		424.8	115.3
424.9	62.6		424.9	72.1		424.9	160.9		424.9	115.7
425	62.9		425	72.4		425	161.5		425	116.1
425.1	63.3		425.1	72.8		425.1	162.1		425.1	116.5
425.2	63.6		425.2	73.1		425.2	162.7		425.2	116.9
425.3	63.9		425.3	73.4		425.3	163.3		425.3	117.3
425.4	64.3		425.4	73.8		425.4	163.9		425.4	117.7
425.5	64.6		425.5	74.1		425.5	164.5		425.5	118.1
425.6	64.9		425.6	74.5		425.6	165.1		425.6	118.5
425.7	65.2		425.7	74.8		425.7	165.7		425.7	118.9
425.8	65.6		425.8	75.2		425.8	166.3		425.8	119
425.9	65.9		425.9	75.5		425.9	166.9		425.9	119.1
426	66.2		426	75.9		426	167.6		426	119.1
426.1	66.5		426.1	76.3		426.1	168.2		426.1	119.3
426.2	66.9		426.2	76.6		426.2	168.8		426.2	119.5
426.3	67.2		426.3	77		426.3	169.4		426.3	119.7
426.4	67.5		426.4	77.4		426.4	170		426.4	119.9
426.5	67.9		426.5	77.7		426.5	170.6		426.5	120.1
426.6	68.2		426.6	78.1		426.6	171.2		426.6	120.3
426.7	68.5		426.7	78.5		426.7	171.8		426.7	120.5
426.8	68.8		426.8	78.8		426.8	172.4		426.8	120.7
426.9	69.2		426.9	79.2		426.9	173		426.9	120.9
427	69.5		427	79.6		427	173.6		427	121.1
427.1	69.8		427.1	79.9		427.1	174.2		427.1	121.3
427.2	70.1		427.2	80.3		427.2	174.8		427.2	121.5
427.3	70.5		427.3	80.7		427.3	175.4		427.3	121.7
427.4	70.8		427.4	81.1		427.4	176		427.4	121.9
427.5	71.1		427.5	81.5		427.5	176.6		427.5	122.1
427.6	71.4		427.6	81.8		427.6	177.2		427.6	122.3
427.7	71.8		427.7	82.2		427.7	177.8		427.7	122.5
427.8	72.1		427.8	82.6		427.8	178.4		427.8	122.7
427.9	72.4		427.9	83		427.9	179		427.9	122.9
428	72.7		428	83.4		428	179.6		428	123.1
428.1	73		428.1	83.8		428.1	180.2		428.1	123.3
428.2	73.4		428.2	84.2		428.2	180.8		428.2	123.6
428.3	73.7		428.3	84.6		428.3	181.3		428.3	123.9
428.4	74		428.4	85		428.4	181.9		428.4	124.2
428.5	74.3		428.5	85.4		428.5	182.5		428.5	124.5
428.6	74.6		428.6	85.8		428.6	183.1		428.6	124.8
428.7	75		428.7	86.2		428.7	183.6		428.7	125.1
428.8	75.3		428.8	86.6		428.8	184.2		428.8	125.4
428.9	75.6		428.9	87		428.9	184.8		428.9	125.7
429	75.9		429	87.4		429	185.4		429	126
429.1	76.2		429.1	87.9		429.1	185.9		429.1	126.3
429.2	76.5		429.2	88.3		429.2	186.5		429.2	126.6
429.3	76.8		429.3	88.7		429.3	187.1		429.3	126.9
429.4	77.1		429.4	89.1		429.4	187.6		429.4	127.2
429.5	77.4		429.5	89.5		429.5	188.2		429.5	127.5
429.6	77.7		429.6	90		429.6	188.7		429.6	127.8
429.7	78		429.7	90.4		429.7	189.3		429.7	128.1
429.8	78.4		429.8	90.8		429.8	189.9		429.8	128.4
429.9	78.7		429.9	91.2		429.9	190.4		429.9	128.7
430	79		430	91.7		430	191		430	129
430.1	79.3		430.1	92.1		430.1	191.5		430.1	129.3
430.2	79.6		430.2	92.5		430.2	192.1		430.2	129.6
430.3	79.9		430.3	93		430.3	192.6		430.3	129.9
430.4	80.2		430.4	93.4		430.4	193.2		430.4	130.2
430.5	80.5		430.5	93.8		430.5	193.7		430.5	130.5
430.6	80.8		430.6	94.2		430.6	194.2		430.6	130.8
430.7	81.1		430.7	94.7		430.7	194.8		430.7	131.1
430.8	81.4		430.8	95.1		430.8	195.3		430.8	131.4
430.9	81.7		430.9	95.5		430.9	195.8		430.9	131.7
431	82		431	95.9		431	196.3		431	132
431.1	82.3		431.1	96.3		431.1	196.9		431.1	132.3
431.2	82.6		431.2	96.7		431.2	197.4		431.2	132.6
431.3	82.9		431.3	97.1		431.3	197.9		431.3	132.9
431.4	83.2		431.4	97.6		431.4	198.4		431.4	133.2
431.5	83.5		431.5	98		431.5	198.9		431.5	133.5
431.6	83.8		431.6	98.4		431.6	199.4		431.6	133.8
431.7	84.1		431.7	98.8		431.7	199.9		431.7	134.1
431.8	84.4		431.8	99.2		431.8	200.3		431.8	134.4
431.9	84.6		431.9	99.6		431.9	200.8		431.9	134.9
432	84.9		432	100		432	201.3		432	135.4
432.1	85.2		432.1	100.3		432.1	201.7		432.1	135.9
432.2	85.5		432.2	100.7		432.2	202.2		432.2	136.4
432.3	85.8		432.3	101.1		432.3	202.7		432.3	136.9
432.4	86.1		432.4	101.5		432.4	203.1		432.4	137.4
432.5	86.4		432.5	101.9		432.5	203.6		432.5	137.9
432.6	86.7		432.6	102.3		432.6	204		432.6	138.4
432.7	87		432.7	102.6		432.7	204.4		432.7	138.9
432.8	87.2		432.8	103		432.8	204.9		432.8	139.4
432.9	87.5		432.9	103.4		432.9	205.3		432.9	139.9
433	87.8		433	103.7		433	205.7		433	140.4
433.1	88.1		433.1	104.1		433.1	206.1		433.1	140.9
433.2	88.4		433.2	104.4		433.2	206.6		433.2	141.4
433.3	88.7		433.3	104.8		433.3	207		433.3	141.9
433.4	89		433.4	105.1		433.4	207.4		433.4	142.4
433.5	89.2		433.5	105.5		433.5	207.7		433.5	142.9
433.6	89.5		433.6	105.8		433.6	208.1		433.6	143.4
433.7	89.8		433.7	106.1		433.7	208.5		433.7	143.9
433.8	90.1		433.8	106.5		433.8	208.9		433.8	144.5
433.9	90.4		433.9	106.8		433.9	209.3		433.9	145.1
434	90.6		434	107.1		434	209.6		434	145.7
434.1	90.9		434.1	107.4		434.1	210		434.1	146.3
434.2	91.2		434.2	107.7		434.2	210.3		434.2	146.9
434.3	91.5		434.3	108		434.3	210.6		434.3	147.5
434.4	91.8		434.4	108.3		434.4	211		434.4	147.5
434.5	92		434.5	108.6		434.5	211.3		434.5	147.7
434.6	92.3		434.6	108.9		434.6	211.6		434.6	147.9
434.7	92.6		434.7	109.2		434.7	211.9		434.7	148
434.8	92.9		434.8	109.4		434.8	212.3		434.8	148.2
434.9	93.2		434.9	109.7		434.9	212.6		434.9	148.4
435	93.4		435	110		435	212.9		435	148.6
435.1	93.7		435.1	110.2		435.1	213.1		435.1	148.7
435.2	94		435.2	110.5		435.2	213.4		435.2	148.9
435.3	94.3		435.3	110.7		435.3	213.7		435.3	149.1
435.4	94.6		435.4	111		435.4	214		435.4	149.2
435.5	94.8		435.5	111.2		435.5	214.3		435.5	149.4
435.6	95.1		435.6	111.5		435.6	214.5		435.6	149.5
435.7	95.4		435.7	111.7		435.7	214.8		435.7	149.6
435.8	95.7		435.8	112		435.8	215.1		435.8	149.8
435.9	95.9		435.9	112.2		435.9	215.3		435.9	149.9
436	96.2		436	112.4		436	215.6		436	150.1
436.1	96.5		436.1	112.7		436.1	215.8		436.1	150.2
436.2	96.8		436.2	112.9		436.2	216.1		436.2	150.3
436.3	97		436.3	113.1		436.3	216.3		436.3	150.5
436.4	97.3		436.4	113.3		436.4	216.6		436.4	150.6
436.5	97.6		436.5	113.6		436.5	216.8		436.5	150.7
436.6	97.9		436.6	113.8		436.6	217		436.6	150.8
436.7	98.1		436.7	114		436.7	217.3		436.7	150.9
436.8	98.4		436.8	114.2		436.8	217.5		436.8	151.1
436.9	98.7		436.9	114.5		436.9	217.8		436.9	151.2
437	99		437	114.7		437	218		437	151.3
437.1	99.2		437.1	114.9		437.1	218.2		437.1	151.4
437.2	99.5		437.2	115.1		437.2	218.5		437.2	151.5
437.3	99.8		437.3	115.3		437.3	218.7		437.3	151.6
437.4	100		437.4	115.6		437.4	218.9		437.4	151.7
437.5	100.3		437.5	115.8		437.5	219.2		437.5	151.8
437.6	100.6		437.6	116		437.6	219.4		437.6	151.9
437.7	100.9		437.7	116.2		437.7	219.7		437.7	152
437.8	101.1		437.8	116.4		437.8	219.9		437.8	152.1
437.9	101.4		437.9	116.7		437.9	220.2		437.9	152.2
438	101.7		438	116.9		438	220.5		438	152.3
438.1	101.9		438.1	117.1		438.1	220.7		438.1	152.3
438.2	102.2		438.2	117.3		438.2	221		438.2	152.4
438.3	102.5		438.3	117.6		438.3	221.2		438.3	152.5
438.4	102.8		438.4	117.8		438.4	221.5		438.4	152.5
438.5	103		438.5	118		438.5	221.8		438.5	152.6
438.6	103.3		438.6	118.2		438.6	222.1		438.6	152.6
438.7	103.6		438.7	118.4		438.7	222.4		438.7	152.7
438.8	103.8		438.8	118.7		438.8	222.6		438.8	152.7
438.9	104.1		438.9	118.9		438.9	222.9		438.9	152.7
439	104.4		439	119.1		439	223.2		439	152.8
439.1	104.6		439.1	119.4		439.1	223.5		439.1	152.8
439.2	104.9		439.2	119.6		439.2	223.8		439.2	152.8
439.3	105.2		439.3	119.8		439.3	224.1		439.3	152.8
439.4	105.4		439.4	120.1		439.4	224.5		439.4	152.8
439.5	105.7		439.5	120.3		439.5	224.8		439.5	152.8
439.6	105.9		439.6	120.6		439.6	225.1		439.6	152.8
439.7	106.2		439.7	120.8		439.7	225.4		439.7	152.8
439.8	106.5		439.8	121		439.8	225.8		439.8	152.7
439.9	106.7		439.9	121.3		439.9	226.1		439.9	152.7
440	107		440	121.6		440	226.4		440	152.7
440.1	107.2		440.1	121.8		440.1	226.8		440.1	152.6
440.2	107.5		440.2	122.1		440.2	227.1		440.2	152.5
440.3	107.7		440.3	122.3		440.3	227.5		440.3	152.5
440.4	108		440.4	122.6		440.4	227.9		440.4	152.4
440.5	108.2		440.5	122.9		440.5	228.2		440.5	152.3
440.6	108.5		440.6	123.1		440.6	228.6		440.6	152.3
440.7	108.7		440.7	123.4		440.7	229		440.7	152.2
440.8	109		440.8	123.7		440.8	229.4		440.8	152.1
440.9	109.2		440.9	124		440.9	229.8		440.9	152
441	109.4		441	124.3		441	230.2		441	151.9
441.1	109.7		441.1	124.5		441.1	230.6		441.1	151.8
441.2	109.9		441.2	124.8		441.2	231		441.2	151.6
441.3	110.1		441.3	125.1		441.3	231.4		441.3	151.5
441.4	110.4		441.4	125.4		441.4	231.9		441.4	151.4
441.5	110.6		441.5	125.7		441.5	232.3		441.5	151.3
441.6	110.8		441.6	126		441.6	232.7		441.6	151.2
441.7	111		441.7	126.2		441.7	233.2		441.7	151
441.8	111.3		441.8	126.5		441.8	233.6		441.8	150.9
441.9	111.5		441.9	126.8		441.9	234.1		441.9	150.8
442	111.7		442	127.1		442	234.5		442	150.6
442.1	111.9		442.1	127.4		442.1	235		442.1	150.5
442.2	112.1		442.2	127.7		442.2	235.5		442.2	150.3
442.3	112.4		442.3	128		442.3	235.9		442.3	150.2
442.4	112.6		442.4	128.3		442.4	236.4		442.4	150.1
442.5	112.8		442.5	128.6		442.5	236.9		442.5	149.9
442.6	113		442.6	128.9		442.6	237.4		442.6	149.8
442.7	113.2		442.7	129.2		442.7	237.9		442.7	149.7
442.8	113.4		442.8	129.5		442.8	238.3		442.8	149.6
442.9	113.6		442.9	129.8		442.9	238.8		442.9	149.4
443	113.8		443	130.1		443	239.3		443	149.3
443.1	114		443.1	130.4		443.1	239.8		443.1	149.2
443.2	114.3		443.2	130.7		443.2	240.3		443.2	149.1
443.3	114.5		443.3	131		443.3	240.8		443.3	149
443.4	114.7		443.4	131.3		443.4	241.3		443.4	148.9
443.5	114.9		443.5	131.6		443.5	241.8		443.5	148.9
443.6	115.1		443.6	131.9		443.6	242.3		443.6	148.8
443.7	115.3		443.7	132.2		443.7	242.8		443.7	148.7
443.8	115.5		443.8	132.5		443.8	243.3		443.8	148.7
443.9	115.7		443.9	132.8		443.9	243.8		443.9	148.6
444	115.9		444	133.2		444	244.3		444	148.6
444.1	116.1		444.1	133.5		444.1	244.8		444.1	148.6
444.2	116.3		444.2	133.8		444.2	245.3		444.2	148.6
444.3	116.5		444.3	134.1		444.3	245.8		444.3	148.6
444.4	116.7		444.4	134.4		444.4	246.3		444.4	148.6
444.5	116.9		444.5	134.7		444.5	246.8		444.5	148.7
444.6	117.1		444.6	135		444.6	247.3		444.6	148.7
444.7	117.3		444.7	135.4		444.7	247.8		444.7	148.8
444.8	117.5		444.8	135.7		444.8	248.4		444.8	148.9
444.9	117.7		444.9	136		444.9	248.9		444.9	149
445	117.9		445	136.3		445	249.4		445	149.1
445.1	118.1		445.1	136.6		445.1	249.9		445.1	149.3
445.2	118.4		445.2	136.9		445.2	250.4		445.2	149.4
445.3	118.6		445.3	137.2		445.3	251		445.3	149.6
445.4	118.8		445.4	137.6		445.4	251.5		445.4	149.8
445.5	119		445.5	137.9		445.5	252		445.5	150
445.6	119.2		445.6	138.2		445.6	252.5		445.6	150.2
445.7	119.5		445.7	138.5		445.7	253		445.7	150.4
445.8	119.7		445.8	138.8		445.8	253.6		445.8	150.7
445.9	119.9		445.9	139.1		445.9	254.1		445.9	150.9
446	120.2		446	139.4		446	254.6		446	151.2
446.1	120.4		446.1	139.7		446.1	255.1		446.1	151.5
446.2	120.6		446.2	140		446.2	255.6		446.2	151.8
446.3	120.9		446.3	140.3		446.3	256.2		446.3	152.1
446.4	121.1		446.4	140.6		446.4	256.7		446.4	152.5
446.5	121.4		446.5	140.9		446.5	257.2		446.5	152.8
446.6	121.6		446.6	141.2		446.6	257.8		446.6	153.2
446.7	121.9		446.7	141.5		446.7	258.3		446.7	153.6
446.8	122.1		446.8	141.8		446.8	258.8		446.8	154
446.9	122.4		446.9	142.1		446.9	259.4		446.9	154.4
447	122.7		447	142.4		447	259.9		447	154.8
447.1	122.9		447.1	142.7		447.1	260.4		447.1	155.2
447.2	123.2		447.2	143		447.2	260.9		447.2	155.7
447.3	123.5		447.3	143.3		447.3	261.5		447.3	156.1
447.4	123.8		447.4	143.6		447.4	262		447.4	156.6
447.5	124		447.5	143.9		447.5	262.5		447.5	157.1
447.6	124.3		447.6	144.2		447.6	263.1		447.6	157.5
447.7	124.6		447.7	144.5		447.7	263.6		447.7	158
447.8	124.9		447.8	144.8		447.8	264.1		447.8	158.5
447.9	125.2		447.9	145.1		447.9	264.7		447.9	159
448	125.5		448	145.4		448	265.2		448	159.5
448.1	125.8		448.1	145.7		448.1	265.7		448.1	160
448.2	126.1		448.2	146		448.2	266.3		448.2	160.6
448.3	126.4		448.3	146.3		448.3	266.8		448.3	161.1
448.4	126.7		448.4	146.6		448.4	267.4		448.4	161.6
448.5	127		448.5	146.9		448.5	267.9		448.5	162.2
448.6	127.4		448.6	147.2		448.6	268.5		448.6	162.7
448.7	127.7		448.7	147.5		448.7	269.1		448.7	163.2
448.8	128		448.8	147.8		448.8	269.6		448.8	163.8
448.9	128.3		448.9	148.1		448.9	270.2		448.9	164.3
449	128.7		449	148.4		449	270.8		449	164.9
449.1	129		449.1	148.7		449.1	271.4		449.1	165.5
449.2	129.4		449.2	149		449.2	272		449.2	166
449.3	129.7		449.3	149.3		449.3	272.6		449.3	166.6
449.4	130		449.4	149.6		449.4	273.2		449.4	167.1
449.5	130.4		449.5	149.9		449.5	273.8		449.5	167.7
449.6	130.7		449.6	150.2		449.6	274.4		449.6	168.2
449.7	131.1		449.7	150.5		449.7	275		449.7	168.7
449.8	131.4		449.8	150.8		449.8	275.6		449.8	169.3
449.9	131.8		449.9	151		449.9	276.2		449.9	169.8
450	132.2		450	151.3		450	276.9		450	170.3
450.1	132.5		450.1	151.6		450.1	277.5		450.1	170.9
450.2	132.9		450.2	151.9		450.2	278.1		450.2	171.4
450.3	133.3		450.3	152.2		450.3	278.7		450.3	171.9
450.4	133.6		450.4	152.5		450.4	279.4		450.4	172.4
450.5	134		450.5	152.8		450.5	280		450.5	172.9
450.6	134.4		450.6	153.1		450.6	280.6		450.6	173.4
450.7	134.8		450.7	153.3		450.7	281.3		450.7	173.9
450.8	135.2		450.8	153.6		450.8	281.9		450.8	174.3
450.9	135.5		450.9	153.9		450.9	282.5		450.9	174.8
451	135.9		451	154.2		451	283.2		451	175.2
451.1	136.3		451.1	154.5		451.1	283.8		451.1	175.7
451.2	136.7		451.2	154.8		451.2	284.5		451.2	176.1
451.3	137.1		451.3	155.1		451.3	285.1		451.3	176.5
451.4	137.5		451.4	155.4		451.4	285.8		451.4	176.9
451.5	137.9		451.5	155.6		451.5	286.4		451.5	177.3
451.6	138.3		451.6	155.9		451.6	287.1		451.6	177.7
451.7	138.7		451.7	156.2		451.7	287.7		451.7	178.1
451.8	139.1		451.8	156.5		451.8	288.4		451.8	178.5
451.9	139.5		451.9	156.8		451.9	289.1		451.9	178.8
452	139.9		452	157.1		452	289.7		452	179.2
452.1	140.3		452.1	157.4		452.1	290.4		452.1	179.5
452.2	140.7		452.2	157.7		452.2	291.1		452.2	179.8
452.3	141.1		452.3	158		452.3	291.8		452.3	180.2
452.4	141.5		452.4	158.3		452.4	292.5		452.4	180.5
452.5	141.9		452.5	158.6		452.5	293.2		452.5	180.8
452.6	142.3		452.6	158.9		452.6	293.9		452.6	181.1
452.7	142.7		452.7	159.2		452.7	294.6		452.7	181.4
452.8	143.1		452.8	159.5		452.8	295.3		452.8	181.7
452.9	143.5		452.9	159.8		452.9	296		452.9	182
453	143.9		453	160.1		453	296.7		453	182.2
453.1	144.3		453.1	160.4		453.1	297.4		453.1	182.5
453.2	144.7		453.2	160.7		453.2	298.1		453.2	182.7
453.3	145.1		453.3	161		453.3	298.8		453.3	183
453.4	145.5		453.4	161.3		453.4	299.5		453.4	183.2
453.5	145.9		453.5	161.6		453.5	300.2		453.5	183.4
453.6	146.3		453.6	161.9		453.6	300.9		453.6	183.6
453.7	146.8		453.7	162.2		453.7	301.5		453.7	183.8
453.8	147.2		453.8	162.5		453.8	302.2		453.8	184
453.9	147.6		453.9	162.8		453.9	302.9		453.9	184.2
454	148		454	163.1		454	303.6		454	184.4
454.1	148.4		454.1	163.5		454.1	304.3		454.1	184.6
454.2	148.8		454.2	163.8		454.2	305		454.2	184.8
454.3	149.2		454.3	164.1		454.3	305.6		454.3	184.9
454.4	149.6		454.4	164.4		454.4	306.3		454.4	185.1
454.5	150		454.5	164.7		454.5	307		454.5	185.3
454.6	150.5		454.6	165		454.6	307.6		454.6	185.4
454.7	150.9		454.7	165.3		454.7	308.3		454.7	185.6
454.8	151.3		454.8	165.6		454.8	308.9		454.8	185.7
454.9	151.7		454.9	165.9		454.9	309.6		454.9	185.8
455	152.1		455	166.3		455	310.2		455	185.9
455.1	152.5		455.1	166.6		455.1	310.8		455.1	186.1
455.2	152.9		455.2	166.9		455.2	311.5		455.2	186.2
455.3	153.3		455.3	167.2		455.3	312.1		455.3	186.3
455.4	153.7		455.4	167.6		455.4	312.7		455.4	186.4
455.5	154.1		455.5	167.9		455.5	313.4		455.5	186.5
455.6	154.5		455.6	168.2		455.6	314		455.6	186.6
455.7	154.9		455.7	168.6		455.7	314.7		455.7	186.7
455.8	155.3		455.8	168.9		455.8	315.3		455.8	186.8
455.9	155.7		455.9	169.2		455.9	315.9		455.9	186.9
456	156.1		456	169.6		456	316.6		456	187
456.1	156.5		456.1	169.9		456.1	317.2		456.1	187.1
456.2	156.9		456.2	170.3		456.2	317.8		456.2	187.2
456.3	157.3		456.3	170.6		456.3	318.4		456.3	187.3
456.4	157.7		456.4	170.9		456.4	319.1		456.4	187.4
456.5	158		456.5	171.3		456.5	319.7		456.5	187.5
456.6	158.4		456.6	171.6		456.6	320.3		456.6	187.6
456.7	158.8		456.7	172		456.7	320.9		456.7	187.7
456.8	159.2		456.8	172.3		456.8	321.5		456.8	187.8
456.9	159.6		456.9	172.7		456.9	322.1		456.9	187.9
457	159.9		457	173		457	322.8		457	188
457.1	160.3		457.1	173.4		457.1	323.4		457.1	188.1
457.2	160.7		457.2	173.7		457.2	324		457.2	188.2
457.3	161.1		457.3	174.1		457.3	324.6		457.3	188.3
457.4	161.4		457.4	174.4		457.4	325.2		457.4	188.4
457.5	161.8		457.5	174.8		457.5	325.8		457.5	188.6
457.6	162.2		457.6	175.2		457.6	326.4		457.6	188.7
457.7	162.6		457.7	175.5		457.7	327		457.7	188.9
457.8	162.9		457.8	175.9		457.8	327.6		457.8	189
457.9	163.3		457.9	176.2		457.9	328.2		457.9	189.2
458	163.7		458	176.6		458	328.9		458	189.3
458.1	164		458.1	177		458.1	329.5		458.1	189.5
458.2	164.4		458.2	177.3		458.2	330.1		458.2	189.7
458.3	164.8		458.3	177.7		458.3	330.7		458.3	189.9
458.4	165.1		458.4	178.1		458.4	331.3		458.4	190.1
458.5	165.5		458.5	178.4		458.5	331.9		458.5	190.3
458.6	165.8		458.6	178.8		458.6	332.6		458.6	190.5
458.7	166.2		458.7	179.2		458.7	333.2		458.7	190.7
458.8	166.5		458.8	179.6		458.8	333.8		458.8	190.9
458.9	166.9		458.9	179.9		458.9	334.5		458.9	191.1
459	167.2		459	180.3		459	335.1		459	191.4
459.1	167.6		459.1	180.7		459.1	335.8		459.1	191.6
459.2	167.9		459.2	181.1		459.2	336.4		459.2	191.9
459.3	168.3		459.3	181.5		459.3	337.1		459.3	192.1
459.4	168.6		459.4	181.8		459.4	337.8		459.4	192.4
459.5	169		459.5	182.2		459.5	338.5		459.5	192.6
459.6	169.3		459.6	182.6		459.6	339.2		459.6	192.9
459.7	169.7		459.7	183		459.7	339.9		459.7	193.2
459.8	170		459.8	183.4		459.8	340.6		459.8	193.5
459.9	170.3		459.9	183.8		459.9	341.3		459.9	193.8
460	170.7		460	184.2		460	342		460	194.1
460.1	171		460.1	184.6		460.1	342.8		460.1	194.4
460.2	171.4		460.2	184.9		460.2	343.5		460.2	194.8
460.3	171.7		460.3	185.3		460.3	344.2		460.3	195.1
460.4	172		460.4	185.7		460.4	345		460.4	195.4
460.5	172.4		460.5	186.1		460.5	345.7		460.5	195.8
460.6	172.7		460.6	186.5		460.6	346.5		460.6	196.1
460.7	173		460.7	186.9		460.7	347.3		460.7	196.5
460.8	173.4		460.8	187.3		460.8	348		460.8	196.8
460.9	173.7		460.9	187.7		460.9	348.8		460.9	197.2
461	174		461	188.1		461	349.6		461	197.6
461.1	174.4		461.1	188.5		461.1	350.4		461.1	198
461.2	174.7		461.2	188.9		461.2	351.1		461.2	198.4
461.3	175		461.3	189.2		461.3	351.9		461.3	198.8
461.4	175.4		461.4	189.6		461.4	352.7		461.4	199.2
461.5	175.7		461.5	190		461.5	353.5		461.5	199.6
461.6	176		461.6	190.4		461.6	354.3		461.6	200
461.7	176.4		461.7	190.8		461.7	355.1		461.7	200.4
461.8	176.7		461.8	191.2		461.8	356		461.8	200.8
461.9	177		461.9	191.5		461.9	356.8		461.9	201.2
462	177.4		462	191.9		462	357.6		462	201.7
462.1	177.7		462.1	192.3		462.1	358.4		462.1	202.1
462.2	178		462.2	192.7		462.2	359.2		462.2	202.5
462.3	178.3		462.3	193.1		462.3	360		462.3	202.9
462.4	178.7		462.4	193.4		462.4	360.9		462.4	203.4
462.5	179		462.5	193.8		462.5	361.7		462.5	203.8
462.6	179.3		462.6	194.2		462.6	362.5		462.6	204.2
462.7	179.7		462.7	194.6		462.7	363.4		462.7	204.6
462.8	180		462.8	194.9		462.8	364.2		462.8	205.1
462.9	180.3		462.9	195.3		462.9	365.1		462.9	205.5
463	180.7		463	195.7		463	365.9		463	205.9
463.1	181		463.1	196.1		463.1	366.7		463.1	206.3
463.2	181.3		463.2	196.5		463.2	367.6		463.2	206.7
463.3	181.7		463.3	196.8		463.3	368.4		463.3	207.1
463.4	182		463.4	197.2		463.4	369.2		463.4	207.5
463.5	182.3		463.5	197.6		463.5	370.1		463.5	207.9
463.6	182.7		463.6	197.9		463.6	370.9		463.6	208.3
463.7	183		463.7	198.3		463.7	371.7		463.7	208.7
463.8	183.3		463.8	198.7		463.8	372.5		463.8	209.1
463.9	183.6		463.9	199		463.9	373.4		463.9	209.5
464	184		464	199.4		464	374.2		464	209.9
464.1	184.3		464.1	199.7		464.1	375		464.1	210.3
464.2	184.6		464.2	200.1		464.2	375.8		464.2	210.6
464.3	184.9		464.3	200.4		464.3	376.5		464.3	211
464.4	185.3		464.4	200.8		464.4	377.3		464.4	211.4
464.5	185.6		464.5	201.1		464.5	378.1		464.5	211.7
464.6	185.9		464.6	201.5		464.6	378.8		464.6	212.1
464.7	186.3		464.7	201.8		464.7	379.6		464.7	212.4
464.8	186.6		464.8	202.1		464.8	380.3		464.8	212.8
464.9	186.9		464.9	202.5		464.9	381.1		464.9	213.1
465	187.2		465	202.8		465	381.8		465	213.5
465.1	187.5		465.1	203.1		465.1	382.5		465.1	213.8
465.2	187.8		465.2	203.4		465.2	383.2		465.2	214.1
465.3	188.2		465.3	203.7		465.3	383.9		465.3	214.5
465.4	188.5		465.4	204		465.4	384.6		465.4	214.8
465.5	188.8		465.5	204.3		465.5	385.2		465.5	215.1
465.6	189.1		465.6	204.6		465.6	385.9		465.6	215.4
465.7	189.4		465.7	204.9		465.7	386.5		465.7	215.7
465.8	189.7		465.8	205.2		465.8	387.1		465.8	216
465.9	190		465.9	205.4		465.9	387.7		465.9	216.3
466	190.3		466	205.7		466	388.4		466	216.6
466.1	190.6		466.1	206		466.1	388.9		466.1	216.9
466.2	190.9		466.2	206.3		466.2	389.5		466.2	217.2
466.3	191.2		466.3	206.5		466.3	390.1		466.3	217.4
466.4	191.5		466.4	206.8		466.4	390.7		466.4	217.7
466.5	191.7		466.5	207.1		466.5	391.2		466.5	217.9
466.6	192		466.6	207.3		466.6	391.7		466.6	218.2
466.7	192.3		466.7	207.6		466.7	392.3		466.7	218.4
466.8	192.6		466.8	207.9		466.8	392.8		466.8	218.6
466.9	192.8		466.9	208.1		466.9	393.3		466.9	218.8
467	193.1		467	208.4		467	393.8		467	219.1
467.1	193.4		467.1	208.6		467.1	394.2		467.1	219.3
467.2	193.6		467.2	208.8		467.2	394.7		467.2	219.4
467.3	193.9		467.3	209.1		467.3	395.1		467.3	219.6
467.4	194.2		467.4	209.3		467.4	395.6		467.4	219.8
467.5	194.4		467.5	209.5		467.5	396		467.5	220
467.6	194.7		467.6	209.8		467.6	396.4		467.6	220.1
467.7	194.9		467.7	210		467.7	396.8		467.7	220.3
467.8	195.2		467.8	210.2		467.8	397.1		467.8	220.4
467.9	195.4		467.9	210.4		467.9	397.5		467.9	220.6
468	195.7		468	210.6		468	397.9		468	220.7
468.1	195.9		468.1	210.8		468.1	398.2		468.1	220.8
468.2	196.1		468.2	211		468.2	398.5		468.2	221
468.3	196.4		468.3	211.2		468.3	398.8		468.3	221.1
468.4	196.6		468.4	211.4		468.4	399.1		468.4	221.2
468.5	196.8		468.5	211.6		468.5	399.4		468.5	221.3
468.6	197.1		468.6	211.8		468.6	399.7		468.6	221.4
468.7	197.3		468.7	212		468.7	399.9		468.7	221.5
468.8	197.5		468.8	212.1		468.8	400.2		468.8	221.6
468.9	197.7		468.9	212.3		468.9	400.4		468.9	221.6
469	197.9		469	212.5		469	400.7		469	221.7
469.1	198.1		469.1	212.7		469.1	400.9		469.1	221.8
469.2	198.3		469.2	212.9		469.2	401.1		469.2	221.8
469.3	198.5		469.3	213		469.3	401.3		469.3	221.9
469.4	198.7		469.4	213.2		469.4	401.5		469.4	222
469.5	198.9		469.5	213.4		469.5	401.6		469.5	222
469.6	199.1		469.6	213.5		469.6	401.8		469.6	222
469.7	199.3		469.7	213.7		469.7	401.9		469.7	222
469.8	199.5		469.8	213.9		469.8	402.1		469.8	222.1
469.9	199.7		469.9	214		469.9	402.2		469.9	222.1
470	199.9		470	214.2		470	402.4		470	222
470.1	200.1		470.1	214.4		470.1	402.5		470.1	222
470.2	200.3		470.2	214.6		470.2	402.6		470.2	222
470.3	200.5		470.3	214.8		470.3	402.7		470.3	221.9
470.4	200.6		470.4	214.9		470.4	402.8		470.4	221.9
470.5	200.8		470.5	215.1		470.5	402.9		470.5	221.8
470.6	201		470.6	215.3		470.6	403		470.6	221.7
470.7	201.2		470.7	215.5		470.7	403.1		470.7	221.6
470.8	201.3		470.8	215.7		470.8	403.2		470.8	221.5
470.9	201.5		470.9	215.8		470.9	403.3		470.9	221.4
471	201.7		471	216		471	403.3		471	221.3
471.1	201.9		471.1	216.2		471.1	403.4		471.1	221.2
471.2	202		471.2	216.4		471.2	403.5		471.2	221
471.3	202.2		471.3	216.6		471.3	403.5		471.3	220.9
471.4	202.4		471.4	216.8		471.4	403.6		471.4	220.7
471.5	202.5		471.5	216.9		471.5	403.6		471.5	220.6
471.6	202.7		471.6	217.1		471.6	403.6		471.6	220.4
471.7	202.9		471.7	217.3		471.7	403.7		471.7	220.2
471.8	203		471.8	217.5		471.8	403.7		471.8	220
471.9	203.2		471.9	217.7		471.9	403.7		471.9	219.9
472	203.3		472	217.8		472	403.7		472	219.7
472.1	203.5		472.1	218		472.1	403.7		472.1	219.5
472.2	203.6		472.2	218.2		472.2	403.8		472.2	219.3
472.3	203.8		472.3	218.3		472.3	403.8		472.3	219.1
472.4	203.9		472.4	218.5		472.4	403.8		472.4	218.9
472.5	204.1		472.5	218.7		472.5	403.8		472.5	218.7
472.6	204.2		472.6	218.9		472.6	403.8		472.6	218.5
472.7	204.3		472.7	219		472.7	403.8		472.7	218.3
472.8	204.5		472.8	219.2		472.8	403.8		472.8	218.1
472.9	204.6		472.9	219.3		472.9	403.8		472.9	217.9
473	204.7		473	219.5		473	403.8		473	217.6
473.1	204.9		473.1	219.7		473.1	403.9		473.1	217.4
473.2	205		473.2	219.8		473.2	403.9		473.2	217.2
473.3	205.1		473.3	220		473.3	403.9		473.3	217
473.4	205.2		473.4	220.1		473.4	403.9		473.4	216.7
473.5	205.3		473.5	220.3		473.5	403.9		473.5	216.5
473.6	205.5		473.6	220.4		473.6	404		473.6	216.3
473.7	205.6		473.7	220.6		473.7	404		473.7	216
473.8	205.7		473.8	220.7		473.8	404.1		473.8	215.8
473.9	205.8		473.9	220.9		473.9	404.1		473.9	215.5
474	205.9		474	221		474	404.1		474	215.3
474.1	205.9		474.1	221.2		474.1	404.2		474.1	215
474.2	206		474.2	221.3		474.2	404.3		474.2	214.8
474.3	206.1		474.3	221.5		474.3	404.3		474.3	214.5
474.4	206.2		474.4	221.6		474.4	404.4		474.4	214.3
474.5	206.3		474.5	221.7		474.5	404.4		474.5	214
474.6	206.3		474.6	221.8		474.6	404.5		474.6	213.7
474.7	206.4		474.7	222		474.7	404.6		474.7	213.5
474.8	206.4		474.8	222.1		474.8	404.6		474.8	213.2
474.9	206.5		474.9	222.2		474.9	404.7		474.9	213
475	206.5		475	222.3		475	404.8		475	212.7
475.1	206.6		475.1	222.4		475.1	404.9		475.1	212.5
475.2	206.6		475.2	222.5		475.2	405		475.2	212.3
475.3	206.7		475.3	222.6		475.3	405		475.3	212
475.4	206.7		475.4	222.7		475.4	405.1		475.4	211.8
475.5	206.7		475.5	222.8		475.5	405.2		475.5	211.6
475.6	206.7		475.6	222.8		475.6	405.3		475.6	211.3
475.7	206.7		475.7	222.9		475.7	405.4		475.7	211.1
475.8	206.7		475.8	223		475.8	405.5		475.8	210.9
475.9	206.7		475.9	223		475.9	405.6		475.9	210.7
476	206.7		476	223.1		476	405.7		476	210.5
476.1	206.7		476.1	223.1		476.1	405.8		476.1	210.3
476.2	206.7		476.2	223.2		476.2	405.9		476.2	210.2
476.3	206.7		476.3	223.2		476.3	406.1		476.3	210
476.4	206.6		476.4	223.2		476.4	406.2		476.4	209.8
476.5	206.6		476.5	223.3		476.5	406.3		476.5	209.7
476.6	206.6		476.6	223.3		476.6	406.4		476.6	209.5
476.7	206.5		476.7	223.3		476.7	406.6		476.7	209.3
476.8	206.5		476.8	223.3		476.8	406.7		476.8	209.2
476.9	206.4		476.9	223.3		476.9	406.8		476.9	209
477	206.4		477	223.3		477	407		477	208.9
477.1	206.3		477.1	223.4		477.1	407.1		477.1	208.7
477.2	206.2		477.2	223.4		477.2	407.2		477.2	208.6
477.3	206.2		477.3	223.4		477.3	407.4		477.3	208.5
477.4	206.1		477.4	223.4		477.4	407.5		477.4	208.3
477.5	206		477.5	223.4		477.5	407.7		477.5	208.2
477.6	205.9		477.6	223.4		477.6	407.8		477.6	208
477.7	205.8		477.7	223.3		477.7	408		477.7	207.9
477.8	205.8		477.8	223.3		477.8	408.1		477.8	207.8
477.9	205.7		477.9	223.3		477.9	408.2		477.9	207.6
478	205.6		478	223.3		478	408.4		478	207.5
478.1	205.5		478.1	223.3		478.1	408.5		478.1	207.4
478.2	205.4		478.2	223.3		478.2	408.7		478.2	207.2
478.3	205.3		478.3	223.3		478.3	408.8		478.3	207.1
478.4	205.2		478.4	223.2		478.4	408.9		478.4	207
478.5	205.1		478.5	223.2		478.5	409.1		478.5	206.8
478.6	205		478.6	223.2		478.6	409.2		478.6	206.7
478.7	204.9		478.7	223.1		478.7	409.3		478.7	206.6
478.8	204.8		478.8	223.1		478.8	409.4		478.8	206.5
478.9	204.7		478.9	223.1		478.9	409.5		478.9	206.4
479	204.6		479	223		479	409.6		479	206.2
479.1	204.4		479.1	223		479.1	409.7		479.1	206.1
479.2	204.3		479.2	223		479.2	409.8		479.2	206
479.3	204.2		479.3	222.9		479.3	409.9		479.3	205.9
479.4	204.1		479.4	222.9		479.4	410		479.4	205.8
479.5	204		479.5	222.8		479.5	410.1		479.5	205.7
479.6	203.9		479.6	222.8		479.6	410.2		479.6	205.6
479.7	203.8		479.7	222.7		479.7	410.2		479.7	205.5
479.8	203.7		479.8	222.6		479.8	410.3		479.8	205.4
479.9	203.6		479.9	222.6		479.9	410.4		479.9	205.3
480	203.6		480	222.5		480	410.4		480	205.1
480.1	203.5		480.1	222.5		480.1	410.5		480.1	205
480.2	203.4		480.2	222.4		480.2	410.5		480.2	204.9
480.3	203.3		480.3	222.3		480.3	410.6		480.3	204.8
480.4	203.2		480.4	222.3		480.4	410.6		480.4	204.7
480.5	203.1		480.5	222.2		480.5	410.6		480.5	204.6
480.6	203		480.6	222.1		480.6	410.7		480.6	204.5
480.7	202.9		480.7	222		480.7	410.7		480.7	204.3
480.8	202.9		480.8	222		480.8	410.7		480.8	204.2
480.9	202.8		480.9	221.9		480.9	410.7		480.9	204.1
481	202.7		481	221.8		481	410.8		481	203.9
481.1	202.6		481.1	221.7		481.1	410.8		481.1	203.8
481.2	202.6		481.2	221.6		481.2	410.8		481.2	203.6
481.3	202.5		481.3	221.5		481.3	410.8		481.3	203.5
481.4	202.4		481.4	221.5		481.4	410.8		481.4	203.3
481.5	202.4		481.5	221.4		481.5	410.8		481.5	203.2
481.6	202.3		481.6	221.3		481.6	410.8		481.6	203
481.7	202.2		481.7	221.2		481.7	410.8		481.7	202.8
481.8	202.2		481.8	221.1		481.8	410.8		481.8	202.6
481.9	202.1		481.9	221		481.9	410.8		481.9	202.5
482	202.1		482	220.9		482	410.8		482	202.3
482.1	202		482.1	220.8		482.1	410.8		482.1	202.1
482.2	202		482.2	220.7		482.2	410.8		482.2	201.9
482.3	201.9		482.3	220.6		482.3	410.7		482.3	201.7
482.4	201.9		482.4	220.5		482.4	410.7		482.4	201.5
482.5	201.8		482.5	220.4		482.5	410.7		482.5	201.2
482.6	201.8		482.6	220.3		482.6	410.7		482.6	201
482.7	201.7		482.7	220.2		482.7	410.7		482.7	200.8
482.8	201.7		482.8	220.1		482.8	410.7		482.8	200.6
482.9	201.6		482.9	220		482.9	410.6		482.9	200.4
483	201.6		483	219.9		483	410.6		483	200.2
483.1	201.6		483.1	219.7		483.1	410.6		483.1	199.9
483.2	201.5		483.2	219.6		483.2	410.6		483.2	199.7
483.3	201.5		483.3	219.5		483.3	410.6		483.3	199.5
483.4	201.4		483.4	219.4		483.4	410.6		483.4	199.2
483.5	201.4		483.5	219.2		483.5	410.5		483.5	199
483.6	201.3		483.6	219.1		483.6	410.5		483.6	198.7
483.7	201.3		483.7	219		483.7	410.5		483.7	198.5
483.8	201.2		483.8	218.9		483.8	410.5		483.8	198.2
483.9	201.2		483.9	218.7		483.9	410.5		483.9	197.9
484	201.1		484	218.6		484	410.5		484	197.7
484.1	201.1		484.1	218.4		484.1	410.5		484.1	197.4
484.2	201		484.2	218.3		484.2	410.5		484.2	197.1
484.3	200.9		484.3	218.1		484.3	410.5		484.3	196.9
484.4	200.9		484.4	218		484.4	410.4		484.4	196.6
484.5	200.8		484.5	217.9		484.5	410.4		484.5	196.3
484.6	200.7		484.6	217.7		484.6	410.4		484.6	196
484.7	200.7		484.7	217.5		484.7	410.4		484.7	195.8
484.8	200.6		484.8	217.4		484.8	410.4		484.8	195.5
484.9	200.5		484.9	217.2		484.9	410.4		484.9	195.2
485	200.4		485	217.1		485	410.4		485	194.9
485.1	200.3		485.1	216.9		485.1	410.4		485.1	194.6
485.2	200.3		485.2	216.8		485.2	410.4		485.2	194.4
485.3	200.2		485.3	216.6		485.3	410.4		485.3	194.1
485.4	200.1		485.4	216.4		485.4	410.4		485.4	193.8
485.5	200		485.5	216.3		485.5	410.4		485.5	193.5
485.6	199.9		485.6	216.1		485.6	410.4		485.6	193.3
485.7	199.7		485.7	216		485.7	410.4		485.7	193
485.8	199.6		485.8	215.8		485.8	410.4		485.8	192.8
485.9	199.5		485.9	215.7		485.9	410.4		485.9	192.5
486	199.4		486	215.5		486	410.4		486	192.2
486.1	199.3		486.1	215.3		486.1	410.4		486.1	192
486.2	199.1		486.2	215.2		486.2	410.3		486.2	191.7
486.3	199		486.3	215		486.3	410.3		486.3	191.5
486.4	198.8		486.4	214.8		486.4	410.3		486.4	191.3
486.5	198.7		486.5	214.7		486.5	410.2		486.5	191
486.6	198.5		486.6	214.5		486.6	410.2		486.6	190.8
486.7	198.4		486.7	214.3		486.7	410.1		486.7	190.6
486.8	198.2		486.8	214.2		486.8	410.1		486.8	190.3
486.9	198.1		486.9	214		486.9	410		486.9	190.1
487	197.9		487	213.8		487	410		487	189.9
487.1	197.7		487.1	213.6		487.1	409.9		487.1	189.7
487.2	197.6		487.2	213.5		487.2	409.8		487.2	189.5
487.3	197.4		487.3	213.3		487.3	409.7		487.3	189.3
487.4	197.2		487.4	213.1		487.4	409.6		487.4	189.1
487.5	197		487.5	212.9		487.5	409.5		487.5	188.9
487.6	196.8		487.6	212.7		487.6	409.3		487.6	188.7
487.7	196.6		487.7	212.6		487.7	409.2		487.7	188.5
487.8	196.4		487.8	212.4		487.8	409		487.8	188.3
487.9	196.2		487.9	212.2		487.9	408.9		487.9	188.2
488	196		488	212		488	408.7		488	188
488.1	195.8		488.1	211.8		488.1	408.5		488.1	187.8
488.2	195.6		488.2	211.6		488.2	408.3		488.2	187.7
488.3	195.4		488.3	211.4		488.3	408.1		488.3	187.5
488.4	195.2		488.4	211.2		488.4	407.9		488.4	187.3
488.5	195		488.5	211		488.5	407.6		488.5	187.2
488.6	194.7		488.6	210.7		488.6	407.4		488.6	187.1
488.7	194.5		488.7	210.5		488.7	407.1		488.7	186.9
488.8	194.3		488.8	210.3		488.8	406.8		488.8	186.8
488.9	194.1		488.9	210.1		488.9	406.5		488.9	186.7
489	193.8		489	209.9		489	406.2		489	186.5
489.1	193.6		489.1	209.6		489.1	405.9		489.1	186.4
489.2	193.4		489.2	209.4		489.2	405.6		489.2	186.3
489.3	193.1		489.3	209.2		489.3	405.3		489.3	186.2
489.4	192.9		489.4	209		489.4	404.9		489.4	186.1
489.5	192.7		489.5	208.7		489.5	404.6		489.5	185.9
489.6	192.4		489.6	208.5		489.6	404.2		489.6	185.8
489.7	192.2		489.7	208.3		489.7	403.9		489.7	185.7
489.8	192		489.8	208.1		489.8	403.5		489.8	185.7
489.9	191.7		489.9	207.8		489.9	403.1		489.9	185.6
490	191.5		490	207.6		490	402.7		490	185.5
490.1	191.3		490.1	207.3		490.1	402.3		490.1	185.4
490.2	191		490.2	207.1		490.2	401.8		490.2	185.3
490.3	190.8		490.3	206.9		490.3	401.4		490.3	185.2
490.4	190.5		490.4	206.6		490.4	400.9		490.4	185.1
490.5	190.3		490.5	206.4		490.5	400.5		490.5	185
490.6	190.1		490.6	206.1		490.6	400		490.6	184.8
490.7	189.8		490.7	205.9		490.7	399.6		490.7	184.7
490.8	189.6		490.8	205.6		490.8	399.1		490.8	184.6
490.9	189.4		490.9	205.4		490.9	398.6		490.9	184.5
491	189.1		491	205.1		491	398.1		491	184.3
491.1	188.9		491.1	204.9		491.1	397.6		491.1	184.2
491.2	188.6		491.2	204.6		491.2	397.1		491.2	184.1
491.3	188.4		491.3	204.4		491.3	396.5		491.3	183.9
491.4	188.2		491.4	204.1		491.4	396		491.4	183.8
491.5	187.9		491.5	203.8		491.5	395.5		491.5	183.6
491.6	187.7		491.6	203.6		491.6	394.9		491.6	183.5
491.7	187.5		491.7	203.3		491.7	394.4		491.7	183.3
491.8	187.2		491.8	203		491.8	393.8		491.8	183.1
491.9	187		491.9	202.7		491.9	393.3		491.9	183
492	186.8		492	202.4		492	392.7		492	182.8
492.1	186.5		492.1	202.1		492.1	392.2		492.1	182.7
492.2	186.3		492.2	201.9		492.2	391.6		492.2	182.5
492.3	186.1		492.3	201.6		492.3	391		492.3	182.3
492.4	185.8		492.4	201.3		492.4	390.5		492.4	182.1
492.5	185.6		492.5	201		492.5	389.9		492.5	182
492.6	185.4		492.6	200.7		492.6	389.4		492.6	181.8
492.7	185.2		492.7	200.4		492.7	388.8		492.7	181.6
492.8	184.9		492.8	200.1		492.8	388.2		492.8	181.5
492.9	184.7		492.9	199.8		492.9	387.7		492.9	181.3
493	184.5		493	199.6		493	387.1		493	181.1
493.1	184.3		493.1	199.3		493.1	386.6		493.1	180.9
493.2	184		493.2	199		493.2	386		493.2	180.7
493.3	183.8		493.3	198.7		493.3	385.5		493.3	180.5
493.4	183.6		493.4	198.4		493.4	384.9		493.4	180.4
493.5	183.4		493.5	198.2		493.5	384.4		493.5	180.2
493.6	183.2		493.6	197.9		493.6	383.9		493.6	180
493.7	182.9		493.7	197.6		493.7	383.3		493.7	179.8
493.8	182.7		493.8	197.4		493.8	382.8		493.8	179.6
493.9	182.5		493.9	197.1		493.9	382.3		493.9	179.4
494	182.3		494	196.8		494	381.7		494	179.2
494.1	182.1		494.1	196.5		494.1	381.2		494.1	179
494.2	181.9		494.2	196.3		494.2	380.7		494.2	178.8
494.3	181.7		494.3	196		494.3	380.1		494.3	178.5
494.4	181.4		494.4	195.7		494.4	379.6		494.4	178.3
494.5	181.2		494.5	195.4		494.5	379.1		494.5	178.1
494.6	181		494.6	195.2		494.6	378.5		494.6	177.9
494.7	180.8		494.7	194.9		494.7	378		494.7	177.7
494.8	180.6		494.8	194.6		494.8	377.5		494.8	177.5
494.9	180.4		494.9	194.3		494.9	376.9		494.9	177.3
495	180.2		495	194.1		495	376.4		495	177
495.1	179.9		495.1	193.8		495.1	375.9		495.1	176.8
495.2	179.7		495.2	193.5		495.2	375.4		495.2	176.6
495.3	179.5		495.3	193.2		495.3	374.9		495.3	176.4
495.4	179.3		495.4	192.9		495.4	374.3		495.4	176.2
495.5	179.1		495.5	192.6		495.5	373.8		495.5	176
495.6	178.9		495.6	192.3		495.6	373.3		495.6	175.8
495.7	178.7		495.7	192.1		495.7	372.8		495.7	175.6
495.8	178.4		495.8	191.8		495.8	372.3		495.8	175.4
495.9	178.2		495.9	191.5		495.9	371.8		495.9	175.2
496	178		496	191.2		496	371.3		496	174.9
496.1	177.8		496.1	190.9		496.1	370.7		496.1	174.7
496.2	177.6		496.2	190.6		496.2	370.2		496.2	174.5
496.3	177.4		496.3	190.3		496.3	369.7		496.3	174.3
496.4	177.2		496.4	190		496.4	369.2		496.4	174.1
496.5	176.9		496.5	189.8		496.5	368.7		496.5	173.9
496.6	176.7		496.6	189.5		496.6	368.2		496.6	173.7
496.7	176.5		496.7	189.2		496.7	367.7		496.7	173.5
496.8	176.3		496.8	188.9		496.8	367.2		496.8	173.3
496.9	176.1		496.9	188.6		496.9	366.7		496.9	173.1
497	175.8		497	188.3		497	366.2		497	172.9
497.1	175.6		497.1	188.1		497.1	365.7		497.1	172.7
497.2	175.4		497.2	187.8		497.2	365.2		497.2	172.5
497.3	175.1		497.3	187.5		497.3	364.7		497.3	172.3
497.4	174.9		497.4	187.2		497.4	364.2		497.4	172.1
497.5	174.7		497.5	187		497.5	363.7		497.5	171.9
497.6	174.5		497.6	186.7		497.6	363.2		497.6	171.6
497.7	174.2		497.7	186.4		497.7	362.7		497.7	171.4
497.8	174		497.8	186.2		497.8	362.2		497.8	171.2
497.9	173.7		497.9	185.9		497.9	361.7		497.9	170.9
498	173.5		498	185.6		498	361.1		498	170.7
498.1	173.3		498.1	185.3		498.1	360.6		498.1	170.4
498.2	173		498.2	185		498.2	360.1		498.2	170.2
498.3	172.8		498.3	184.8		498.3	359.6		498.3	169.9
498.4	172.5		498.4	184.5		498.4	359.1		498.4	169.6
498.5	172.3		498.5	184.2		498.5	358.5		498.5	169.4
498.6	172		498.6	183.9		498.6	358		498.6	169.1
498.7	171.7		498.7	183.6		498.7	357.5		498.7	168.8
498.8	171.5		498.8	183.4		498.8	356.9		498.8	168.4
498.9	171.2		498.9	183.1		498.9	356.4		498.9	168.1
499	170.9		499	182.8		499	355.9		499	167.8
499.1	170.7		499.1	182.5		499.1	355.3		499.1	167.5
499.2	170.4		499.2	182.2		499.2	354.8		499.2	167.1
499.3	170.1		499.3	182		499.3	354.3		499.3	166.7
499.4	169.9		499.4	181.7		499.4	353.7		499.4	166.4
499.5	169.6		499.5	181.4		499.5	353.2		499.5	166
499.6	169.3		499.6	181.1		499.6	352.7		499.6	165.6
499.7	169		499.7	180.8		499.7	352.1		499.7	165.2
499.8	168.7		499.8	180.5		499.8	351.6		499.8	164.8
499.9	168.4		499.9	180.3		499.9	351.1		499.9	164.4
500	168.1		500	180		500	350.5		500	164
500.1	167.8		500.1	179.7		500.1	350		500.1	163.5
500.2	167.6		500.2	179.5		500.2	349.4		500.2	163.1
500.3	167.3		500.3	179.2		500.3	348.9		500.3	162.7
500.4	167		500.4	178.9		500.4	348.4		500.4	162.2
500.5	166.7		500.5	178.7		500.5	347.8		500.5	161.7
500.6	166.4		500.6	178.4		500.6	347.3		500.6	161.3
500.7	166.1		500.7	178.2		500.7	346.8		500.7	160.8
500.8	165.7		500.8	177.9		500.8	346.3		500.8	160.3
500.9	165.4		500.9	177.6		500.9	345.7		500.9	159.8
501	165.1		501	177.4		501	345.2		501	159.3
501.1	164.8		501.1	177.1		501.1	344.6		501.1	158.8
501.2	164.5		501.2	176.9		501.2	344.1		501.2	158.3
501.3	164.2		501.3	176.6		501.3	343.5		501.3	157.8
501.4	163.9		501.4	176.4		501.4	343		501.4	157.3
501.5	163.6		501.5	176.1		501.5	342.4		501.5	156.8
501.6	163.3		501.6	175.9		501.6	341.9		501.6	156.3
501.7	162.9		501.7	175.7		501.7	341.3		501.7	155.7
501.8	162.6		501.8	175.4		501.8	340.7		501.8	155.2
501.9	162.3		501.9	175.2		501.9	340.2		501.9	154.7
502	162		502	174.9		502	339.6		502	154.1
502.1	161.7		502.1	174.7		502.1	339		502.1	153.6
502.2	161.4		502.2	174.4		502.2	338.5		502.2	153.1
502.3	161		502.3	174.2		502.3	337.9		502.3	152.5
502.4	160.7		502.4	173.9		502.4	337.3		502.4	152
502.5	160.4		502.5	173.7		502.5	336.8		502.5	151.4
502.6	160.1		502.6	173.4		502.6	336.2		502.6	150.9
502.7	159.8		502.7	173.2		502.7	335.6		502.7	150.4
502.8	159.5		502.8	172.9		502.8	335.1		502.8	149.8
502.9	159.1		502.9	172.7		502.9	334.5		502.9	149.3
503	158.8		503	172.5		503	333.9		503	148.8
503.1	158.5		503.1	172.2		503.1	333.4		503.1	148.2
503.2	158.2		503.2	172		503.2	332.8		503.2	147.7
503.3	157.9		503.3	171.8		503.3	332.2		503.3	147.2
503.4	157.6		503.4	171.5		503.4	331.6		503.4	146.7
503.5	157.3		503.5	171.3		503.5	331.1		503.5	146.2
503.6	157		503.6	171.1		503.6	330.5		503.6	145.7
503.7	156.7		503.7	170.8		503.7	329.9		503.7	145.2
503.8	156.4		503.8	170.6		503.8	329.4		503.8	144.7
503.9	156.1		503.9	170.4		503.9	328.8		503.9	144.2
504	155.8		504	170.2		504	328.2		504	143.8
504.1	155.5		504.1	169.9		504.1	327.7		504.1	143.3
504.2	155.2		504.2	169.7		504.2	327.1		504.2	142.9
504.3	154.9		504.3	169.5		504.3	326.5		504.3	142.4
504.4	154.6		504.4	169.3		504.4	326		504.4	142
504.5	154.3		504.5	169.1		504.5	325.4		504.5	141.6
504.6	154		504.6	168.9		504.6	324.9		504.6	141.1
504.7	153.7		504.7	168.7		504.7	324.4		504.7	140.7
504.8	153.5		504.8	168.5		504.8	323.8		504.8	140.4
504.9	153.2		504.9	168.3		504.9	323.3		504.9	140
505	152.9		505	168.1		505	322.7		505	139.6
505.1	152.6		505.1	167.9		505.1	322.2		505.1	139.3
505.2	152.4		505.2	167.6		505.2	321.7		505.2	138.9
505.3	152.1		505.3	167.4		505.3	321.1		505.3	138.6
505.4	151.8		505.4	167.2		505.4	320.6		505.4	138.3
505.5	151.6		505.5	167		505.5	320.1		505.5	138
505.6	151.3		505.6	166.8		505.6	319.6		505.6	137.7
505.7	151		505.7	166.6		505.7	319		505.7	137.4
505.8	150.8		505.8	166.4		505.8	318.5		505.8	137.1
505.9	150.5		505.9	166.2		505.9	318		505.9	136.8
506	150.2		506	165.9		506	317.5		506	136.5
506.1	150		506.1	165.7		506.1	317		506.1	136.3
506.2	149.7		506.2	165.5		506.2	316.5		506.2	136
506.3	149.4		506.3	165.3		506.3	316		506.3	135.7
506.4	149.2		506.4	165.1		506.4	315.5		506.4	135.5
506.5	148.9		506.5	164.8		506.5	315		506.5	135.2
506.6	148.6		506.6	164.6		506.6	314.5		506.6	135
506.7	148.4		506.7	164.4		506.7	314		506.7	134.7
506.8	148.1		506.8	164.2		506.8	313.5		506.8	134.5
506.9	147.8		506.9	164		506.9	313.1		506.9	134.2
507	147.6		507	163.7		507	312.6		507	134
507.1	147.3		507.1	163.5		507.1	312.1		507.1	133.8
507.2	147.1		507.2	163.3		507.2	311.7		507.2	133.6
507.3	146.8		507.3	163.1		507.3	311.2		507.3	133.3
507.4	146.5		507.4	162.9		507.4	310.8		507.4	133.1
507.5	146.3		507.5	162.6		507.5	310.4		507.5	132.9
507.6	146		507.6	162.4		507.6	309.9		507.6	132.7
507.7	145.8		507.7	162.2		507.7	309.5		507.7	132.5
507.8	145.5		507.8	161.9		507.8	309.1		507.8	132.3
507.9	145.3		507.9	161.7		507.9	308.6		507.9	132.1
508	145		508	161.5		508	308.2		508	131.9
508.1	144.7		508.1	161.2		508.1	307.8		508.1	131.8
508.2	144.5		508.2	161		508.2	307.4		508.2	131.6
508.3	144.2		508.3	160.7		508.3	307		508.3	131.4
508.4	144		508.4	160.5		508.4	306.6		508.4	131.2
508.5	143.7		508.5	160.2		508.5	306.1		508.5	131.1
508.6	143.4		508.6	160		508.6	305.7		508.6	130.9
508.7	143.2		508.7	159.7		508.7	305.4		508.7	130.8
508.8	142.9		508.8	159.5		508.8	304.9		508.8	130.6
508.9	142.7		508.9	159.2		508.9	304.6		508.9	130.5
509	142.4		509	158.9		509	304.2		509	130.3
509.1	142.1		509.1	158.6		509.1	303.8		509.1	130.2
509.2	141.9		509.2	158.4		509.2	303.4		509.2	130
509.3	141.6		509.3	158.1		509.3	303		509.3	129.9
509.4	141.3		509.4	157.8		509.4	302.6		509.4	129.7
509.5	141.1		509.5	157.5		509.5	302.2		509.5	129.6
509.6	140.8		509.6	157.2		509.6	301.8		509.6	129.4
509.7	140.5		509.7	156.9		509.7	301.4		509.7	129.3
509.8	140.3		509.8	156.6		509.8	301.1		509.8	129.1
509.9	140		509.9	156.3		509.9	300.7		509.9	129
510	139.7		510	156		510	300.3		510	128.8
510.1	139.5		510.1	155.7		510.1	299.9		510.1	128.7
510.2	139.2		510.2	155.3		510.2	299.5		510.2	128.5
510.3	138.9		510.3	155		510.3	299.1		510.3	128.3
510.4	138.7		510.4	154.7		510.4	298.7		510.4	128.2
510.5	138.4		510.5	154.4		510.5	298.3		510.5	128
510.6	138.1		510.6	154.1		510.6	297.9		510.6	127.8
510.7	137.8		510.7	153.7		510.7	297.5		510.7	127.6
510.8	137.6		510.8	153.4		510.8	297.1		510.8	127.5
510.9	137.3		510.9	153.1		510.9	296.6		510.9	127.3
511	137		511	152.7		511	296.2		511	127.1
511.1	136.8		511.1	152.4		511.1	295.8		511.1	127
511.2	136.5		511.2	152.1		511.2	295.4		511.2	126.8
511.3	136.2		511.3	151.7		511.3	294.9		511.3	126.6
511.4	135.9		511.4	151.4		511.4	294.5		511.4	126.4
511.5	135.7		511.5	151		511.5	294.1		511.5	126.3
511.6	135.4		511.6	150.7		511.6	293.6		511.6	126.1
511.7	135.1		511.7	150.3		511.7	293.2		511.7	125.9
511.8	134.9		511.8	150		511.8	292.7		511.8	125.7
511.9	134.6		511.9	149.6		511.9	292.3		511.9	125.6
512	134.3		512	149.3		512	291.8		512	125.4
512.1	134.1		512.1	148.9		512.1	291.4		512.1	125.3
512.2	133.8		512.2	148.6		512.2	290.9		512.2	125.1
512.3	133.5		512.3	148.2		512.3	290.4		512.3	125
512.4	133.3		512.4	147.9		512.4	290		512.4	124.8
512.5	133		512.5	147.5		512.5	289.5		512.5	124.7
512.6	132.7		512.6	147.2		512.6	289		512.6	124.5
512.7	132.5		512.7	146.8		512.7	288.6		512.7	124.4
512.8	132.2		512.8	146.5		512.8	288.1		512.8	124.2
512.9	131.9		512.9	146.1		512.9	287.6		512.9	124
513	131.7		513	145.8		513	287.1		513	123.9
513.1	131.4		513.1	145.4		513.1	286.6		513.1	123.7
513.2	131.1		513.2	145.1		513.2	286.1		513.2	123.5
513.3	130.9		513.3	144.7		513.3	285.6		513.3	123.4
513.4	130.6		513.4	144.4		513.4	285.1		513.4	123.2
513.5	130.4		513.5	144		513.5	284.6		513.5	123
513.6	130.1		513.6	143.7		513.6	284.1		513.6	122.8
513.7	129.8		513.7	143.4		513.7	283.6		513.7	122.6
513.8	129.6		513.8	143		513.8	283.1		513.8	122.4
513.9	129.3		513.9	142.7		513.9	282.6		513.9	122.2
514	129		514	142.3		514	282		514	122
514.1	128.8		514.1	142		514.1	281.5		514.1	121.7
514.2	128.5		514.2	141.7		514.2	280.9		514.2	121.5
514.3	128.2		514.3	141.4		514.3	280.4		514.3	121.3
514.4	128		514.4	141		514.4	279.8		514.4	121
514.5	127.7		514.5	140.7		514.5	279.3		514.5	120.8
514.6	127.5		514.6	140.4		514.6	278.7		514.6	120.5
514.7	127.2		514.7	140.1		514.7	278.2		514.7	120.3
514.8	126.9		514.8	139.7		514.8	277.6		514.8	120
514.9	126.7		514.9	139.4		514.9	277.1		514.9	119.8
515	126.4		515	139.1		515	276.5		515	119.5
515.1	126.2		515.1	138.8		515.1	276		515.1	119.2
515.2	125.9		515.2	138.5		515.2	275.4		515.2	118.9
515.3	125.6		515.3	138.2		515.3	274.8		515.3	118.7
515.4	125.4		515.4	137.9		515.4	274.3		515.4	118.4
515.5	125.1		515.5	137.6		515.5	273.7		515.5	118.1
515.6	124.9		515.6	137.3		515.6	273.2		515.6	117.8
515.7	124.6		515.7	137		515.7	272.6		515.7	117.5
515.8	124.4		515.8	136.7		515.8	272.1		515.8	117.2
515.9	124.1		515.9	136.4		515.9	271.5		515.9	116.9
516	123.8		516	136.1		516	271		516	116.6
516.1	123.6		516.1	135.8		516.1	270.4		516.1	116.3
516.2	123.3		516.2	135.5		516.2	269.9		516.2	116
516.3	123.1		516.3	135.3		516.3	269.3		516.3	115.7
516.4	122.8		516.4	135		516.4	268.8		516.4	115.4
516.5	122.6		516.5	134.7		516.5	268.2		516.5	115.1
516.6	122.3		516.6	134.4		516.6	267.7		516.6	114.8
516.7	122.1		516.7	134.1		516.7	267.2		516.7	114.5
516.8	121.8		516.8	133.9		516.8	266.6		516.8	114.2
516.9	121.5		516.9	133.6		516.9	266.1		516.9	113.9
517	121.3		517	133.3		517	265.6		517	113.5
517.1	121		517.1	133		517.1	265.1		517.1	113.2
517.2	120.8		517.2	132.8		517.2	264.5		517.2	112.9
517.3	120.5		517.3	132.5		517.3	264		517.3	112.5
517.4	120.3		517.4	132.2		517.4	263.5		517.4	112.2
517.5	120		517.5	131.9		517.5	263		517.5	111.8
517.6	119.8		517.6	131.7		517.6	262.5		517.6	111.5
517.7	119.5		517.7	131.4		517.7	262		517.7	111.1
517.8	119.3		517.8	131.1		517.8	261.5		517.8	110.8
517.9	119		517.9	130.9		517.9	260.9		517.9	110.4
518	118.7		518	130.6		518	260.4		518	110.1
518.1	118.5		518.1	130.3		518.1	259.9		518.1	109.7
518.2	118.2		518.2	130.1		518.2	259.4		518.2	109.4
518.3	118		518.3	129.8		518.3	258.9		518.3	109
518.4	117.7		518.4	129.6		518.4	258.4		518.4	108.7
518.5	117.5		518.5	129.3		518.5	257.9		518.5	108.3
518.6	117.2		518.6	129		518.6	257.4		518.6	108
518.7	117		518.7	128.8		518.7	256.9		518.7	107.6
518.8	116.7		518.8	128.5		518.8	256.4		518.8	107.3
518.9	116.5		518.9	128.3		518.9	255.9		518.9	107
519	116.2		519	128		519	255.4		519	106.7
519.1	116		519.1	127.8		519.1	254.9		519.1	106.4
519.2	115.7		519.2	127.5		519.2	254.5		519.2	106
519.3	115.5		519.3	127.3		519.3	254		519.3	105.7
519.4	115.2		519.4	127		519.4	253.5		519.4	105.4
519.5	115		519.5	126.8		519.5	253		519.5	105.2
519.6	114.7		519.6	126.5		519.6	252.5		519.6	104.9
519.7	114.5		519.7	126.2		519.7	252		519.7	104.6
519.8	114.2		519.8	126		519.8	251.5		519.8	104.4
519.9	114		519.9	125.8		519.9	251.1		519.9	104.1
520	113.7		520	125.5		520	250.6		520	103.9
520.1	113.4		520.1	125.3		520.1	250.1		520.1	103.7
520.2	113.2		520.2	125		520.2	249.6		520.2	103.4
520.3	112.9		520.3	124.8		520.3	249.2		520.3	103.2
520.4	112.7		520.4	124.5		520.4	248.7		520.4	103
520.5	112.4		520.5	124.3		520.5	248.2		520.5	102.8
520.6	112.1		520.6	124.1		520.6	247.8		520.6	102.6
520.7	111.9		520.7	123.8		520.7	247.3		520.7	102.4
520.8	111.6		520.8	123.6		520.8	246.8		520.8	102.2
520.9	111.3		520.9	123.4		520.9	246.4		520.9	102.1
521	111.1		521	123.1		521	245.9		521	101.9
521.1	110.8		521.1	122.9		521.1	245.4		521.1	101.7
521.2	110.6		521.2	122.6		521.2	244.9		521.2	101.5
521.3	110.3		521.3	122.4		521.3	244.4		521.3	101.4
521.4	110		521.4	122.2		521.4	244		521.4	101.2
521.5	109.8		521.5	122		521.5	243.5		521.5	101.1
521.6	109.5		521.6	121.7		521.6	243		521.6	100.9
521.7	109.2		521.7	121.5		521.7	242.5		521.7	100.8
521.8	109		521.8	121.3		521.8	242		521.8	100.6
521.9	108.7		521.9	121.1		521.9	241.5		521.9	100.5
522	108.5		522	120.8		522	241		522	100.4
522.1	108.2		522.1	120.6		522.1	240.5		522.1	100.2
522.2	108		522.2	120.4		522.2	240		522.2	100.1
522.3	107.7		522.3	120.2		522.3	239.5		522.3	100
522.4	107.4		522.4	120		522.4	239		522.4	99.9
522.5	107.2		522.5	119.7		522.5	238.5		522.5	99.8
522.6	106.9		522.6	119.5		522.6	238		522.6	99.6
522.7	106.7		522.7	119.3		522.7	237.4		522.7	99.5
522.8	106.4		522.8	119.1		522.8	236.9		522.8	99.4
522.9	106.1		522.9	118.9		522.9	236.4		522.9	99.3
523	105.9		523	118.7		523	235.8		523	99.2
523.1	105.6		523.1	118.5		523.1	235.3		523.1	99.1
523.2	105.4		523.2	118.2		523.2	234.7		523.2	99
523.3	105.1		523.3	118		523.3	234.2		523.3	99
523.4	104.8		523.4	117.8		523.4	233.6		523.4	98.9
523.5	104.6		523.5	117.6		523.5	233.1		523.5	98.8
523.6	104.3		523.6	117.4		523.6	232.6		523.6	98.7
523.7	104.1		523.7	117.2		523.7	232		523.7	98.6
523.8	103.8		523.8	116.9		523.8	231.4		523.8	98.5
523.9	103.5		523.9	116.7		523.9	230.9		523.9	98.4
524	103.3		524	116.5		524	230.3		524	98.3
524.1	103		524.1	116.3		524.1	229.8		524.1	98.2
524.2	102.8		524.2	116.1		524.2	229.2		524.2	98.1
524.3	102.5		524.3	115.9		524.3	228.7		524.3	98
524.4	102.2		524.4	115.6		524.4	228.1		524.4	97.9
524.5	102		524.5	115.4		524.5	227.5		524.5	97.8
524.6	101.7		524.6	115.2		524.6	227		524.6	97.7
524.7	101.5		524.7	115		524.7	226.4		524.7	97.6
524.8	101.2		524.8	114.8		524.8	225.8		524.8	97.5
524.9	101		524.9	114.6		524.9	225.2		524.9	97.3
525	100.8		525	114.3		525	224.7		525	97.2
525.1	100.5		525.1	114.1		525.1	224.1		525.1	97
525.2	100.3		525.2	113.9		525.2	223.5		525.2	96.9
525.3	100		525.3	113.7		525.3	222.9		525.3	96.7
525.4	99.8		525.4	113.4		525.4	222.4		525.4	96.6
525.5	99.5		525.5	113.2		525.5	221.8		525.5	96.4
525.6	99.3		525.6	113		525.6	221.2		525.6	96.2
525.7	99.1		525.7	112.7		525.7	220.6		525.7	96
525.8	98.8		525.8	112.5		525.8	220		525.8	95.9
525.9	98.6		525.9	112.3		525.9	219.4		525.9	95.7
526	98.4		526	112.1		526	218.8		526	95.4
526.1	98.1		526.1	111.8		526.1	218.2		526.1	95.2
526.2	97.9		526.2	111.6		526.2	217.6		526.2	95
526.3	97.7		526.3	111.4		526.3	217		526.3	94.8
526.4	97.4		526.4	111.1		526.4	216.4		526.4	94.6
526.5	97.2		526.5	110.9		526.5	215.8		526.5	94.3
526.6	97		526.6	110.6		526.6	215.2		526.6	94.1
526.7	96.7		526.7	110.4		526.7	214.6		526.7	93.8
526.8	96.5		526.8	110.1		526.8	214		526.8	93.6
526.9	96.3		526.9	109.9		526.9	213.4		526.9	93.3
527	96		527	109.6		527	212.8		527	93.1
527.1	95.8		527.1	109.4		527.1	212.2		527.1	92.8
527.2	95.6		527.2	109.1		527.2	211.6		527.2	92.6
527.3	95.3		527.3	108.9		527.3	211		527.3	92.3
527.4	95.1		527.4	108.6		527.4	210.4		527.4	92
527.5	94.9		527.5	108.4		527.5	209.9		527.5	91.7
527.6	94.7		527.6	108.1		527.6	209.3		527.6	91.5
527.7	94.4		527.7	107.8		527.7	208.7		527.7	91.2
527.8	94.2		527.8	107.6		527.8	208.1		527.8	90.9
527.9	93.9		527.9	107.3		527.9	207.5		527.9	90.6
528	93.7		528	107		528	206.9		528	90.3
528.1	93.5		528.1	106.8		528.1	206.3		528.1	90
528.2	93.2		528.2	106.5		528.2	205.7		528.2	89.7
528.3	93		528.3	106.2		528.3	205.2		528.3	89.4
528.4	92.8		528.4	105.9		528.4	204.6		528.4	89.1
528.5	92.5		528.5	105.7		528.5	204		528.5	88.8
528.6	92.3		528.6	105.4		528.6	203.4		528.6	88.4
528.7	92.1		528.7	105.1		528.7	202.9		528.7	88.1
528.8	91.8		528.8	104.8		528.8	202.3		528.8	87.8
528.9	91.6		528.9	104.6		528.9	201.7		528.9	87.4
529	91.4		529	104.3		529	201.2		529	87.1
529.1	91.2		529.1	104		529.1	200.6		529.1	86.7
529.2	90.9		529.2	103.7		529.2	200.1		529.2	86.4
529.3	90.7		529.3	103.5		529.3	199.5		529.3	86
529.4	90.5		529.4	103.2		529.4	199		529.4	85.6
529.5	90.3		529.5	102.9		529.5	198.4		529.5	85.3
529.6	90		529.6	102.6		529.6	197.9		529.6	84.9
529.7	89.8		529.7	102.3		529.7	197.4		529.7	84.5
529.8	89.6		529.8	102		529.8	196.8		529.8	84.2
529.9	89.4		529.9	101.8		529.9	196.3		529.9	83.8
530	89.1		530	101.5		530	195.8		530	83.4
530.1	88.9		530.1	101.2		530.1	195.2		530.1	83
530.2	88.7		530.2	100.9		530.2	194.7		530.2	82.6
530.3	88.4		530.3	100.6		530.3	194.2		530.3	82.3
530.4	88.2		530.4	100.3		530.4	193.7		530.4	81.9
530.5	88		530.5	100		530.5	193.2		530.5	81.5
530.6	87.8		530.6	99.7		530.6	192.7		530.6	81.1
530.7	87.5		530.7	99.4		530.7	192.2		530.7	80.8
530.8	87.3		530.8	99.1		530.8	191.7		530.8	80.4
530.9	87.1		530.9	98.8		530.9	191.2		530.9	80
531	86.8		531	98.5		531	190.7		531	79.7
531.1	86.6		531.1	98.2		531.1	190.2		531.1	79.3
531.2	86.4		531.2	97.8		531.2	189.8		531.2	79
531.3	86.1		531.3	97.5		531.3	189.3		531.3	78.6
531.4	85.9		531.4	97.2		531.4	188.9		531.4	78.3
531.5	85.7		531.5	96.9		531.5	188.4		531.5	77.9
531.6	85.4		531.6	96.6		531.6	188		531.6	77.6
531.7	85.2		531.7	96.3		531.7	187.5		531.7	77.2
531.8	85		531.8	96		531.8	187.1		531.8	76.9
531.9	84.8		531.9	95.7		531.9	186.7		531.9	76.6
532	84.6		532	95.4		532	186.3		532	76.2
532.1	84.3		532.1	95		532.1	185.9		532.1	75.9
532.2	84.1		532.2	94.7		532.2	185.5		532.2	75.6
532.3	83.9		532.3	94.4		532.3	185.1		532.3	75.3
532.4	83.7		532.4	94.1		532.4	184.7		532.4	74.9
532.5	83.5		532.5	93.8		532.5	184.3		532.5	74.6
532.6	83.3		532.6	93.5		532.6	183.9		532.6	74.3
532.7	83		532.7	93.2		532.7	183.6		532.7	74
532.8	82.8		532.8	92.9		532.8	183.2		532.8	73.7
532.9	82.6		532.9	92.6		532.9	182.9		532.9	73.3
533	82.4		533	92.3		533	182.5		533	73
533.1	82.2		533.1	92		533.1	182.2		533.1	72.7
533.2	82		533.2	91.7		533.2	181.8		533.2	72.4
533.3	81.8		533.3	91.4		533.3	181.5		533.3	72.1
533.4	81.6		533.4	91.1		533.4	181.2		533.4	71.8
533.5	81.4		533.5	90.8		533.5	180.9		533.5	71.6
533.6	81.2		533.6	90.5		533.6	180.5		533.6	71.3
533.7	81		533.7	90.2		533.7	180.2		533.7	71
533.8	80.8		533.8	89.9		533.8	179.9		533.8	70.7
533.9	80.6		533.9	89.6		533.9	179.6		533.9	70.4
534	80.4		534	89.3		534	179.3		534	70.2
534.1	80.2		534.1	89		534.1	179		534.1	69.9
534.2	80		534.2	88.7		534.2	178.8		534.2	69.7
534.3	79.8		534.3	88.4		534.3	178.5		534.3	69.4
534.4	79.6		534.4	88.1		534.4	178.2		534.4	69.2
534.5	79.4		534.5	87.8		534.5	177.9		534.5	68.9
534.6	79.2		534.6	87.5		534.6	177.7		534.6	68.7
534.7	79		534.7	87.3		534.7	177.4		534.7	68.5
534.8	78.8		534.8	87		534.8	177.1		534.8	68.3
534.9	78.6		534.9	86.7		534.9	176.9		534.9	68.1
535	78.4		535	86.4		535	176.6		535	67.9
535.1	78.3		535.1	86.2		535.1	176.4		535.1	67.7
535.2	78.1		535.2	85.9		535.2	176.1		535.2	67.5
535.3	77.9		535.3	85.7		535.3	175.9		535.3	67.3
535.4	77.7		535.4	85.4		535.4	175.6		535.4	67.1
535.5	77.5		535.5	85.1		535.5	175.4		535.5	67
535.6	77.3		535.6	84.9		535.6	175.1		535.6	66.8
535.7	77.1		535.7	84.6		535.7	174.9		535.7	66.7
535.8	77		535.8	84.4		535.8	174.6		535.8	66.5
535.9	76.8		535.9	84.2		535.9	174.4		535.9	66.4
536	76.6		536	83.9		536	174.1		536	66.2
536.1	76.4		536.1	83.7		536.1	173.9		536.1	66.1
536.2	76.3		536.2	83.5		536.2	173.6		536.2	65.9
536.3	76.1		536.3	83.3		536.3	173.3		536.3	65.8
536.4	75.9		536.4	83		536.4	173.1		536.4	65.7
536.5	75.7		536.5	82.8		536.5	172.8		536.5	65.6
536.6	75.5		536.6	82.6		536.6	172.5		536.6	65.4
536.7	75.4		536.7	82.4		536.7	172.2		536.7	65.3
536.8	75.2		536.8	82.2		536.8	172		536.8	65.2
536.9	75		536.9	82		536.9	171.7		536.9	65.1
537	74.8		537	81.8		537	171.4		537	65
537.1	74.7		537.1	81.6		537.1	171.1		537.1	64.9
537.2	74.5		537.2	81.4		537.2	170.8		537.2	64.8
537.3	74.3		537.3	81.2		537.3	170.5		537.3	64.7
537.4	74.1		537.4	81.1		537.4	170.2		537.4	64.6
537.5	73.9		537.5	80.9		537.5	169.9		537.5	64.5
537.6	73.8		537.6	80.7		537.6	169.5		537.6	64.4
537.7	73.6		537.7	80.5		537.7	169.2		537.7	64.4
537.8	73.4		537.8	80.3		537.8	168.9		537.8	64.3
537.9	73.2		537.9	80.2		537.9	168.5		537.9	64.2
538	73		538	80		538	168.2		538	64.1
538.1	72.9		538.1	79.8		538.1	167.8		538.1	64.1
538.2	72.7		538.2	79.6		538.2	167.5		538.2	64
538.3	72.5		538.3	79.5		538.3	167.1		538.3	63.9
538.4	72.3		538.4	79.3		538.4	166.7		538.4	63.8
538.5	72.1		538.5	79.1		538.5	166.4		538.5	63.8
538.6	72		538.6	79		538.6	166		538.6	63.7
538.7	71.8		538.7	78.8		538.7	165.6		538.7	63.6
538.8	71.6		538.8	78.6		538.8	165.2		538.8	63.6
538.9	71.4		538.9	78.5		538.9	164.8		538.9	63.5
539	71.2		539	78.3		539	164.4		539	63.4
539.1	71.1		539.1	78.2		539.1	164		539.1	63.4
539.2	70.9		539.2	78		539.2	163.6		539.2	63.3
539.3	70.7		539.3	77.8		539.3	163.1		539.3	63.2
539.4	70.5		539.4	77.7		539.4	162.7		539.4	63.2
539.5	70.3		539.5	77.5		539.5	162.3		539.5	63.1
539.6	70.1		539.6	77.4		539.6	161.8		539.6	63
539.7	70		539.7	77.2		539.7	161.4		539.7	63
539.8	69.8		539.8	77		539.8	160.9		539.8	62.9
539.9	69.6		539.9	76.9		539.9	160.5		539.9	62.8
540	69.4		540	76.7		540	160		540	62.7
540.1	69.2		540.1	76.6		540.1	159.6		540.1	62.7
540.2	69.1		540.2	76.4		540.2	159.1		540.2	62.6
540.3	68.9		540.3	76.2		540.3	158.7		540.3	62.5
540.4	68.7		540.4	76.1		540.4	158.2		540.4	62.4
540.5	68.5		540.5	75.9		540.5	157.7		540.5	62.3
540.6	68.3		540.6	75.7		540.6	157.3		540.6	62.2
540.7	68.2		540.7	75.6		540.7	156.8		540.7	62.1
540.8	68		540.8	75.4		540.8	156.4		540.8	62
540.9	67.8		540.9	75.2		540.9	155.9		540.9	61.9
541	67.6		541	75		541	155.4		541	61.8
541.1	67.4		541.1	74.9		541.1	154.9		541.1	61.7
541.2	67.2		541.2	74.7		541.2	154.5		541.2	61.6
541.3	67		541.3	74.5		541.3	154		541.3	61.5
541.4	66.9		541.4	74.3		541.4	153.5		541.4	61.4
541.5	66.7		541.5	74.2		541.5	153.1		541.5	61.3
541.6	66.5		541.6	74		541.6	152.6		541.6	61.2
541.7	66.3		541.7	73.8		541.7	152.2		541.7	61.1
541.8	66.1		541.8	73.6		541.8	151.7		541.8	60.9
541.9	65.9		541.9	73.4		541.9	151.3		541.9	60.8
542	65.8		542	73.3		542	150.8		542	60.7
542.1	65.6		542.1	73.1		542.1	150.4		542.1	60.6
542.2	65.4		542.2	72.9		542.2	149.9		542.2	60.5
542.3	65.2		542.3	72.7		542.3	149.5		542.3	60.3
542.4	65		542.4	72.5		542.4	149		542.4	60.2
542.5	64.8		542.5	72.3		542.5	148.6		542.5	60.1
542.6	64.7		542.6	72.2		542.6	148.1		542.6	60
542.7	64.5		542.7	72		542.7	147.7		542.7	59.8
542.8	64.3		542.8	71.8		542.8	147.3		542.8	59.7
542.9	64.1		542.9	71.6		542.9	146.9		542.9	59.6
543	64		543	71.4		543	146.5		543	59.5
543.1	63.8		543.1	71.3		543.1	146		543.1	59.3
543.2	63.6		543.2	71.1		543.2	145.6		543.2	59.2
543.3	63.4		543.3	70.9		543.3	145.2		543.3	59.1
543.4	63.3		543.4	70.7		543.4	144.8		543.4	59
543.5	63.1		543.5	70.5		543.5	144.4		543.5	58.9
543.6	62.9		543.6	70.3		543.6	144		543.6	58.8
543.7	62.7		543.7	70.2		543.7	143.6		543.7	58.7
543.8	62.6		543.8	70		543.8	143.2		543.8	58.5
543.9	62.4		543.9	69.8		543.9	142.8		543.9	58.4
544	62.2		544	69.6		544	142.4		544	58.3
544.1	62.1		544.1	69.4		544.1	142		544.1	58.2
544.2	61.9		544.2	69.3		544.2	141.7		544.2	58.1
544.3	61.7		544.3	69.1		544.3	141.3		544.3	58
544.4	61.5		544.4	68.9		544.4	140.9		544.4	57.9
544.5	61.4		544.5	68.7		544.5	140.5		544.5	57.8
544.6	61.2		544.6	68.6		544.6	140.1		544.6	57.7
544.7	61		544.7	68.4		544.7	139.8		544.7	57.6
544.8	60.9		544.8	68.2		544.8	139.4		544.8	57.5
544.9	60.7		544.9	68.1		544.9	139		544.9	57.4
545	60.5		545	67.9		545	138.7		545	57.3
545.1	60.4		545.1	67.7		545.1	138.3		545.1	57.2
545.2	60.2		545.2	67.5		545.2	138		545.2	57.1
545.3	60		545.3	67.4		545.3	137.6		545.3	57
545.4	59.9		545.4	67.2		545.4	137.2		545.4	56.9
545.5	59.7		545.5	67		545.5	136.9		545.5	56.8
545.6	59.6		545.6	66.9		545.6	136.5		545.6	56.7
545.7	59.4		545.7	66.7		545.7	136.1		545.7	56.7
545.8	59.2		545.8	66.5		545.8	135.8		545.8	56.6
545.9	59.1		545.9	66.4		545.9	135.4		545.9	56.5
546	58.9		546	66.2		546	135.1		546	56.4
546.1	58.8		546.1	66		546.1	134.7		546.1	56.3
546.2	58.6		546.2	65.9		546.2	134.4		546.2	56.2
546.3	58.5		546.3	65.7		546.3	134		546.3	56.2
546.4	58.3		546.4	65.5		546.4	133.6		546.4	56.1
546.5	58.2		546.5	65.4		546.5	133.2		546.5	56
546.6	58		546.6	65.2		546.6	132.9		546.6	55.9
546.7	57.8		546.7	65		546.7	132.5		546.7	55.8
546.8	57.7		546.8	64.9		546.8	132.1		546.8	55.7
546.9	57.5		546.9	64.7		546.9	131.8		546.9	55.6
547	57.4		547	64.5		547	131.4		547	55.5
547.1	57.2		547.1	64.4		547.1	131		547.1	55.4
547.2	57.1		547.2	64.2		547.2	130.6		547.2	55.3
547.3	56.9		547.3	64		547.3	130.3		547.3	55.2
547.4	56.8		547.4	63.8		547.4	129.9		547.4	55
547.5	56.6		547.5	63.7		547.5	129.5		547.5	54.9
547.6	56.5		547.6	63.5		547.6	129.1		547.6	54.8
547.7	56.3		547.7	63.3		547.7	128.7		547.7	54.7
547.8	56.2		547.8	63.1		547.8	128.4		547.8	54.5
547.9	56		547.9	63		547.9	128		547.9	54.4
548	55.9		548	62.8		548	127.6		548	54.2
548.1	55.7		548.1	62.6		548.1	127.2		548.1	54.1
548.2	55.5		548.2	62.4		548.2	126.8		548.2	53.9
548.3	55.4		548.3	62.2		548.3	126.4		548.3	53.7
548.4	55.2		548.4	62		548.4	126		548.4	53.6
548.5	55.1		548.5	61.9		548.5	125.6		548.5	53.4
548.6	54.9		548.6	61.7		548.6	125.2		548.6	53.2
548.7	54.8		548.7	61.5		548.7	124.8		548.7	53
548.8	54.6		548.8	61.3		548.8	124.4		548.8	52.8
548.9	54.4		548.9	61.1		548.9	124		548.9	52.6
549	54.3		549	60.9		549	123.6		549	52.4
549.1	54.1		549.1	60.7		549.1	123.2		549.1	52.1
549.2	53.9		549.2	60.5		549.2	122.8		549.2	51.9
549.3	53.8		549.3	60.3		549.3	122.4		549.3	51.7
549.4	53.6		549.4	60.1		549.4	122		549.4	51.5
549.5	53.5		549.5	59.9		549.5	121.6		549.5	51.2
549.6	53.3		549.6	59.7		549.6	121.2		549.6	51
549.7	53.1		549.7	59.5		549.7	120.9		549.7	50.7
549.8	53		549.8	59.3		549.8	120.5		549.8	50.4
549.9	52.8		549.9	59.1		549.9	120.1		549.9	50.2
550	52.6		550	58.9		550	119.7		550	49.9
550.1	52.5		550.1	58.7		550.1	119.3		550.1	49.6
550.2	52.3		550.2	58.5		550.2	118.9		550.2	49.3
550.3	52.2		550.3	58.3		550.3	118.6		550.3	49
550.4	52		550.4	58.1		550.4	118.2		550.4	48.7
550.5	51.8		550.5	57.9		550.5	117.8		550.5	48.4
550.6	51.7		550.6	57.7		550.6	117.4		550.6	48.1
550.7	51.5		550.7	57.5		550.7	117.1		550.7	47.8
550.8	51.3		550.8	57.3		550.8	116.7		550.8	47.4
550.9	51.2		550.9	57.1		550.9	116.4		550.9	47.1
551	51		551	56.9		551	116		551	46.8
551.1	50.8		551.1	56.7		551.1	115.6		551.1	46.5
551.2	50.7		551.2	56.5		551.2	115.3		551.2	46.1
551.3	50.5		551.3	56.3		551.3	114.9		551.3	45.8
551.4	50.3		551.4	56.1		551.4	114.6		551.4	45.4
551.5	50.1		551.5	55.9		551.5	114.2		551.5	45.1
551.6	50		551.6	55.7		551.6	113.9		551.6	44.8
551.7	49.8		551.7	55.5		551.7	113.6		551.7	44.4
551.8	49.6		551.8	55.3		551.8	113.2		551.8	44.1
551.9	49.4		551.9	55.1		551.9	112.9		551.9	43.7
552	49.3		552	55		552	112.6		552	43.4
552.1	49.1		552.1	54.8		552.1	112.2		552.1	43
552.2	48.9		552.2	54.6		552.2	111.9		552.2	42.7
552.3	48.8		552.3	54.4		552.3	111.6		552.3	42.3
552.4	48.6		552.4	54.2		552.4	111.3		552.4	42
552.5	48.4		552.5	54.1		552.5	111		552.5	41.7
552.6	48.3		552.6	53.9		552.6	110.6		552.6	41.3
552.7	48.1		552.7	53.7		552.7	110.4		552.7	41
552.8	47.9		552.8	53.6		552.8	110		552.8	40.7
552.9	47.7		552.9	53.4		552.9	109.7		552.9	40.4
553	47.6		553	53.2		553	109.4		553	40
553.1	47.4		553.1	53.1		553.1	109.1		553.1	39.7
553.2	47.2		553.2	52.9		553.2	108.8		553.2	39.4
553.3	47.1		553.3	52.7		553.3	108.5		553.3	39.1
553.4	46.9		553.4	52.6		553.4	108.2		553.4	38.8
553.5	46.8		553.5	52.4		553.5	107.9		553.5	38.5
553.6	46.6		553.6	52.3		553.6	107.6		553.6	38.2
553.7	46.4		553.7	52.1		553.7	107.4		553.7	37.9
553.8	46.3		553.8	52		553.8	107.1		553.8	37.6
553.9	46.1		553.9	51.8		553.9	106.8		553.9	37.3
554	46		554	51.7		554	106.5		554	37
554.1	45.8		554.1	51.5		554.1	106.2		554.1	36.8
554.2	45.7		554.2	51.4		554.2	105.9		554.2	36.5
554.3	45.5		554.3	51.2		554.3	105.6		554.3	36.2
554.4	45.4		554.4	51.1		554.4	105.3		554.4	36
554.5	45.2		554.5	51		554.5	105		554.5	35.7
554.6	45.1		554.6	50.8		554.6	104.8		554.6	35.5
554.7	44.9		554.7	50.7		554.7	104.5		554.7	35.2
554.8	44.8		554.8	50.6		554.8	104.2		554.8	35
554.9	44.7		554.9	50.5		554.9	103.9		554.9	34.8
555	44.5		555	50.3		555	103.6		555	34.6
555.1	44.4		555.1	50.2		555.1	103.4		555.1	34.3
555.2	44.2		555.2	50.1		555.2	103.1		555.2	34.1
555.3	44.1		555.3	49.9		555.3	102.8		555.3	33.9
555.4	44		555.4	49.8		555.4	102.5		555.4	33.7
555.5	43.9		555.5	49.7		555.5	102.2		555.5	33.5
555.6	43.7		555.6	49.6		555.6	101.9		555.6	33.3
555.7	43.6		555.7	49.4		555.7	101.6		555.7	33.1
555.8	43.5		555.8	49.3		555.8	101.3		555.8	33
555.9	43.4		555.9	49.2		555.9	101		555.9	32.8
556	43.2		556	49.1		556	100.7		556	32.6
556.1	43.1		556.1	48.9		556.1	100.5		556.1	32.4
556.2	43		556.2	48.8		556.2	100.2		556.2	32.3
556.3	42.9		556.3	48.7		556.3	99.9		556.3	32.1
556.4	42.8		556.4	48.6		556.4	99.6		556.4	32
556.5	42.6		556.5	48.4		556.5	99.3		556.5	31.8
556.6	42.5		556.6	48.3		556.6	99		556.6	31.7
556.7	42.4		556.7	48.2		556.7	98.7		556.7	31.6
556.8	42.3		556.8	48		556.8	98.4		556.8	31.4
556.9	42.2		556.9	47.9		556.9	98.1		556.9	31.3
557	42.1		557	47.8		557	97.8		557	31.2
557.1	42		557.1	47.7		557.1	97.6		557.1	31.1
557.2	41.9		557.2	47.5		557.2	97.3		557.2	31
557.3	41.8		557.3	47.4		557.3	97		557.3	30.9
557.4	41.7		557.4	47.3		557.4	96.7		557.4	30.8
557.5	41.6		557.5	47.1		557.5	96.4		557.5	30.7
557.6	41.5		557.6	47		557.6	96.1		557.6	30.6
557.7	41.4		557.7	46.9		557.7	95.9		557.7	30.5
557.8	41.3		557.8	46.7		557.8	95.6		557.8	30.4
557.9	41.2		557.9	46.6		557.9	95.3		557.9	30.3
558	41.1		558	46.4		558	95.1		558	30.2
558.1	41		558.1	46.3		558.1	94.8		558.1	30.2
558.2	41		558.2	46.2		558.2	94.5		558.2	30.1
558.3	40.9		558.3	46		558.3	94.3		558.3	30
558.4	40.8		558.4	45.9		558.4	94		558.4	29.9
558.5	40.7		558.5	45.7		558.5	93.8		558.5	29.9
558.6	40.6		558.6	45.6		558.6	93.5		558.6	29.8
558.7	40.5		558.7	45.4		558.7	93.3		558.7	29.8
558.8	40.4		558.8	45.3		558.8	93		558.8	29.7
558.9	40.4		558.9	45.2		558.9	92.8		558.9	29.6
559	40.3		559	45		559	92.5		559	29.6
559.1	40.2		559.1	44.9		559.1	92.3		559.1	29.6
559.2	40.1		559.2	44.7		559.2	92.1		559.2	29.5
559.3	40		559.3	44.6		559.3	91.8		559.3	29.5
559.4	40		559.4	44.4		559.4	91.6		559.4	29.4
559.5	39.9		559.5	44.3		559.5	91.4		559.5	29.4
559.6	39.8		559.6	44.1		559.6	91.1		559.6	29.4
559.7	39.7		559.7	43.9		559.7	90.9		559.7	29.4
559.8	39.6		559.8	43.8		559.8	90.7		559.8	29.4
559.9	39.5		559.9	43.6		559.9	90.5		559.9	29.3
560	39.5		560	43.5		560	90.3		560	29.3
560.1	39.4		560.1	43.3		560.1	90.1		560.1	29.3
560.2	39.3		560.2	43.2		560.2	89.9		560.2	29.3
560.3	39.2		560.3	43		560.3	89.7		560.3	29.3
560.4	39.1		560.4	42.9		560.4	89.5		560.4	29.3
560.5	39		560.5	42.7		560.5	89.3		560.5	29.3
560.6	39		560.6	42.5		560.6	89.1		560.6	29.3
560.7	38.9		560.7	42.4		560.7	88.9		560.7	29.3
560.8	38.8		560.8	42.2		560.8	88.8		560.8	29.3
560.9	38.7		560.9	42.1		560.9	88.6		560.9	29.3
561	38.6		561	41.9		561	88.4		561	29.3
561.1	38.5		561.1	41.8		561.1	88.2		561.1	29.3
561.2	38.4		561.2	41.6		561.2	88		561.2	29.3
561.3	38.4		561.3	41.5		561.3	87.9		561.3	29.3
561.4	38.3		561.4	41.3		561.4	87.7		561.4	29.3
561.5	38.2		561.5	41.2		561.5	87.5		561.5	29.4
561.6	38.1		561.6	41		561.6	87.4		561.6	29.4
561.7	38		561.7	40.9		561.7	87.2		561.7	29.4
561.8	37.9		561.8	40.7		561.8	87		561.8	29.4
561.9	37.8		561.9	40.6		561.9	86.8		561.9	29.4
562	37.7		562	40.4		562	86.6		562	29.4
562.1	37.6		562.1	40.3		562.1	86.5		562.1	29.4
562.2	37.6		562.2	40.2		562.2	86.3		562.2	29.4
562.3	37.5		562.3	40		562.3	86.1		562.3	29.5
562.4	37.4		562.4	39.9		562.4	85.9		562.4	29.5
562.5	37.3		562.5	39.7		562.5	85.7		562.5	29.5
562.6	37.2		562.6	39.6		562.6	85.6		562.6	29.5
562.7	37.1		562.7	39.5		562.7	85.4		562.7	29.6
562.8	37		562.8	39.3		562.8	85.2		562.8	29.6
562.9	36.9		562.9	39.2		562.9	85		562.9	29.6
563	36.8		563	39.1		563	84.8		563	29.7
563.1	36.7		563.1	38.9		563.1	84.6		563.1	29.7
563.2	36.6		563.2	38.8		563.2	84.4		563.2	29.7
563.3	36.5		563.3	38.7		563.3	84.2		563.3	29.7
[truncated: 367 more rows]

## Sheet: S.suareus
Name : [Sample1]
Instrument Serial No : LF-1503010
Firmware Version : 140722
Accessory Type : Single-Cell
PMT Voltage (V) : 500
PMT Integration Time (ms) : 20
Scan Speed(nm/min) : 1421
Scan Mode : Emission
Data Mode : Fluorescence
Excitation Slit Width (nm) : 5
Emission Slit Width (nm) : 5
Excitation Filter : Air
Emission Filter : Air
Excitation Wave (nm) : 350
Emission Start Wave (nm) : 370
Emission End Wave (nm) : 600
Name : [Sample2]
Instrument Serial No : LF-1503010
Firmware Version : 140722
Accessory Type : Single-Cell
PMT Voltage (V) : 500
PMT Integration Time (ms) : 20
Scan Speed(nm/min) : 1421
Scan Mode : Emission
Data Mode : Fluorescence
Excitation Slit Width (nm) : 5
Emission Slit Width (nm) : 5
Excitation Filter : Air
Emission Filter : Air
Excitation Wave (nm) : 350
Emission Start Wave (nm) : 370
Emission End Wave (nm) : 600
Name : [Sample3]
Instrument Serial No : LF-1503010
Firmware Version : 140722
Accessory Type : Single-Cell
PMT Voltage (V) : 500
PMT Integration Time (ms) : 20
Scan Speed(nm/min) : 1421
Scan Mode : Emission
Data Mode : Fluorescence
Excitation Slit Width (nm) : 5
Emission Slit Width (nm) : 5
Excitation Filter : Air
Emission Filter : Air
Excitation Wave (nm) : 350
Emission Start Wave (nm) : 370
Emission End Wave (nm) : 600
Name : [Sample4]
Instrument Serial No : LF-1503010
Firmware Version : 140722
Accessory Type : Single-Cell
PMT Voltage (V) : 500
PMT Integration Time (ms) : 20
Scan Speed(nm/min) : 1421
Scan Mode : Emission
Data Mode : Fluorescence
Excitation Slit Width (nm) : 5
Emission Slit Width (nm) : 5
Excitation Filter : Air
Emission Filter : Air
Excitation Wave (nm) : 350
Emission Start Wave (nm) : 370
Emission End Wave (nm) : 600
Sample1			Sample2			Sample3			Sample4
Wavelength(nm)	Int.(cnt)		Wavelength(nm)	Int.(cnt)		Wavelength(nm)	Int.(cnt)		Wavelength(nm)
370	26.9		370	20.3		370	28.4		370	18
370.1	27.1		370.1	20.6		370.1	28.5		370.1	18.1
370.2	27.3		370.2	20.9		370.2	28.6		370.2	18.3
370.3	27.5		370.3	21.2		370.3	28.7		370.3	18.4
370.4	27.7		370.4	21.5		370.4	28.8		370.4	18.6
370.5	27.9		370.5	21.8		370.5	28.9		370.5	18.7
370.6	28.1		370.6	22.1		370.6	29		370.6	18.9
370.7	28.3		370.7	22.4		370.7	29.1		370.7	19
370.8	28.5		370.8	22.8		370.8	29.2		370.8	19.2
370.9	28.7		370.9	23.1		370.9	29.3		370.9	19.3
371	28.9		371	23.2		371	29.4		371	19.5
371.1	29.1		371.1	23.4		371.1	29.5		371.1	19.6
371.2	29.3		371.2	23.5		371.2	29.6		371.2	19.8
371.3	29.5		371.3	23.6		371.3	29.7		371.3	19.9
371.4	29.7		371.4	23.8		371.4	29.8		371.4	20.1
371.5	29.9		371.5	23.9		371.5	29.9		371.5	20.2
371.6	30.1		371.6	24		371.6	30		371.6	20.4
371.7	30.2		371.7	24.2		371.7	30.1		371.7	20.5
371.8	30.5		371.8	24.3		371.8	30.2		371.8	20.7
371.9	30.7		371.9	24.5		371.9	30.3		371.9	20.8
372	30.8		372	24.6		372	30.4		372	21
372.1	31		372.1	24.7		372.1	30.5		372.1	21.1
372.2	31.3		372.2	24.9		372.2	30.6		372.2	21.3
372.3	31.4		372.3	25		372.3	30.7		372.3	21.4
372.4	31.6		372.4	25.1		372.4	30.8		372.4	21.6
372.5	31.8		372.5	25.3		372.5	30.9		372.5	21.7
372.6	32		372.6	25.4		372.6	31		372.6	21.8
372.7	32.2		372.7	25.6		372.7	31.1		372.7	22
372.8	32.4		372.8	25.7		372.8	31.2		372.8	22.1
372.9	32.6		372.9	25.8		372.9	31.3		372.9	22.3
373	34.3		373	26.5		373	31.4		373	21
373.1	34.7		373.1	26.8		373.1	31.5		373.1	21.1
373.2	35.1		373.2	27		373.2	31.6		373.2	21.2
373.3	35.4		373.3	27.2		373.3	31.7		373.3	21.3
373.4	35.8		373.4	27.5		373.4	31.8		373.4	21.4
373.5	36.2		373.5	27.7		373.5	31.9		373.5	21.5
373.6	36.6		373.6	28		373.6	32		373.6	21.6
373.7	37		373.7	28.2		373.7	32.1		373.7	21.6
373.8	37.4		373.8	28.4		373.8	32.2		373.8	21.7
373.9	37.8		373.9	28.6		373.9	32.3		373.9	21.8
374	38.3		374	28.9		374	32.4		374	21.9
374.1	38.7		374.1	29.1		374.1	32.5		374.1	21.9
374.2	39.1		374.2	29.3		374.2	32.6		374.2	22
374.3	39.6		374.3	29.6		374.3	32.7		374.3	22.1
374.4	40		374.4	29.8		374.4	32.8		374.4	22.1
374.5	40.5		374.5	30		374.5	32.9		374.5	22.2
374.6	40.9		374.6	30.3		374.6	33		374.6	22.3
374.7	41.4		374.7	30.5		374.7	33.1		374.7	22.3
374.8	41.8		374.8	30.8		374.8	33.2		374.8	22.4
374.9	42.3		374.9	31		374.9	33.3		374.9	22.5
375	42.8		375	31.3		375	33.4		375	22.5
375.1	43.3		375.1	31.6		375.1	33.5		375.1	22.6
375.2	43.7		375.2	31.8		375.2	33.6		375.2	22.6
375.3	44.2		375.3	32.1		375.3	33.7		375.3	22.7
375.4	44.7		375.4	32.3		375.4	33.8		375.4	22.7
375.5	45.2		375.5	32.6		375.5	33.9		375.5	22.8
375.6	45.7		375.6	32.9		375.6	34.1		375.6	22.8
375.7	46.3		375.7	33.2		375.7	34.3		375.7	22.9
375.8	46.8		375.8	33.5		375.8	34.5		375.8	22.9
375.9	47.3		375.9	33.7		375.9	34.7		375.9	23
376	47.8		376	34		376	34.9		376	23
376.1	48.3		376.1	34.3		376.1	35.1		376.1	23
376.2	48.8		376.2	34.6		376.2	35.3		376.2	23.1
376.3	49.4		376.3	34.9		376.3	35.5		376.3	23.1
376.4	49.9		376.4	35.2		376.4	35.7		376.4	23.1
376.5	50.4		376.5	35.5		376.5	35.9		376.5	23.2
376.6	50.9		376.6	35.8		376.6	36.1		376.6	23.2
376.7	51.4		376.7	36		376.7	36.3		376.7	23.3
376.8	51.9		376.8	36.3		376.8	36.5		376.8	23.3
376.9	52.4		376.9	36.6		376.9	36.7		376.9	23.3
377	53		377	36.9		377	36.9		377	23.4
377.1	53.4		377.1	37.2		377.1	36.9		377.1	23.4
377.2	53.9		377.2	37.5		377.2	36.9		377.2	23.5
377.3	54.4		377.3	37.8		377.3	36.9		377.3	23.5
377.4	54.9		377.4	38.1		377.4	37		377.4	23.6
377.5	55.4		377.5	38.4		377.5	37.1		377.5	23.6
377.6	55.9		377.6	38.6		377.6	37.2		377.6	23.6
377.7	56.4		377.7	39		377.7	37.3		377.7	23.7
377.8	56.8		377.8	39.2		377.8	37.4		377.8	23.7
377.9	57.3		377.9	39.5		377.9	37.5		377.9	23.7
378	57.8		378	39.8		378	37.6		378	23.8
378.1	58.2		378.1	40.1		378.1	37.7		378.1	23.8
378.2	58.6		378.2	40.4		378.2	37.8		378.2	23.9
378.3	59.1		378.3	40.7		378.3	37.9		378.3	23.9
378.4	59.5		378.4	41		378.4	38		378.4	24
378.5	59.9		378.5	41.3		378.5	38.1		378.5	24
378.6	60.3		378.6	41.6		378.6	38.2		378.6	24
378.7	60.8		378.7	41.9		378.7	38.3		378.7	24.1
378.8	61.2		378.8	42.2		378.8	38.4		378.8	24.1
378.9	61.6		378.9	42.5		378.9	38.5		378.9	24.1
379	62		379	42.7		379	38.6		379	24.2
379.1	62.4		379.1	43.1		379.1	38.7		379.1	24.2
379.2	62.8		379.2	43.3		379.2	38.8		379.2	24.3
379.3	63.1		379.3	43.6		379.3	38.9		379.3	24.3
379.4	63.5		379.4	43.9		379.4	39		379.4	24.3
379.5	63.8		379.5	44.2		379.5	39.1		379.5	24.4
379.6	64.2		379.6	44.5		379.6	39.2		379.6	24.4
379.7	64.5		379.7	44.8		379.7	39.3		379.7	24.5
379.8	64.9		379.8	45.1		379.8	39.4		379.8	24.5
379.9	65.2		379.9	45.4		379.9	39.5		379.9	24.6
380	65.5		380	45.7		380	39.6		380	24.6
380.1	65.9		380.1	46		380.1	39.7		380.1	24.6
380.2	66.2		380.2	46.2		380.2	39.7		380.2	24.7
380.3	66.5		380.3	46.5		380.3	39.7		380.3	24.7
380.4	66.8		380.4	46.8		380.4	39.7		380.4	24.7
380.5	67.1		380.5	47.1		380.5	39.7		380.5	24.8
380.6	67.4		380.6	47.3		380.6	39.8		380.6	24.8
380.7	67.7		380.7	47.6		380.7	39.8		380.7	24.9
380.8	68		380.8	47.9		380.8	39.8		380.8	24.9
380.9	68.3		380.9	48.1		380.9	39.8		380.9	25
381	68.5		381	48.4		381	39.8		381	25
381.1	68.8		381.1	48.6		381.1	39.9		381.1	25
381.2	69		381.2	48.9		381.2	39.9		381.2	25.1
381.3	69.3		381.3	49.1		381.3	39.9		381.3	25.1
381.4	69.6		381.4	49.4		381.4	39.9		381.4	25.1
381.5	69.8		381.5	49.6		381.5	39.9		381.5	25.2
381.6	70		381.6	49.8		381.6	39.9		381.6	25.2
381.7	70.3		381.7	50.1		381.7	39.9		381.7	25.3
381.8	70.5		381.8	50.3		381.8	39.9		381.8	25.3
381.9	70.7		381.9	50.5		381.9	39.9		381.9	25.3
382	71		382	50.8		382	39.9		382	25.4
382.1	71.2		382.1	50.9		382.1	39.9		382.1	25.4
382.2	71.4		382.2	51.1		382.2	40		382.2	25.5
382.3	71.6		382.3	51.4		382.3	40		382.3	25.5
382.4	71.8		382.4	51.6		382.4	40		382.4	25.6
382.5	72		382.5	51.7		382.5	40		382.5	25.6
382.6	72.2		382.6	52		382.6	40		382.6	25.6
382.7	72.4		382.7	52.1		382.7	40.1		382.7	25.7
382.8	72.6		382.8	52.3		382.8	40.1		382.8	25.7
382.9	72.8		382.9	52.5		382.9	40.1		382.9	25.8
383	73		383	52.7		383	40.1		383	25.8
383.1	73.2		383.1	52.8		383.1	40.2		383.1	25.9
383.2	73.4		383.2	53		383.2	40.2		383.2	26
383.3	73.6		383.3	53.2		383.3	40.2		383.3	26
383.4	73.8		383.4	53.3		383.4	40.2		383.4	26.1
383.5	74		383.5	53.5		383.5	40.2		383.5	26.2
383.6	74.1		383.6	53.6		383.6	40.3		383.6	26.3
383.7	74.3		383.7	53.8		383.7	40.3		383.7	26.3
383.8	74.5		383.8	54		383.8	40.3		383.8	26.4
383.9	74.7		383.9	54.1		383.9	40.3		383.9	26.5
384	74.9		384	54.2		384	40.4		384	26.6
384.1	75		384.1	54.4		384.1	40.4		384.1	26.7
384.2	75.2		384.2	54.5		384.2	40.4		384.2	26.8
384.3	75.4		384.3	54.7		384.3	40.4		384.3	27
384.4	75.6		384.4	54.8		384.4	40.4		384.4	27.1
384.5	75.7		384.5	55		384.5	40.4		384.5	27.2
384.6	75.9		384.6	55.1		384.6	40.4		384.6	27.3
384.7	76		384.7	55.2		384.7	40.5		384.7	27.4
384.8	76.2		384.8	55.3		384.8	40.5		384.8	27.6
384.9	76.4		384.9	55.4		384.9	40.5		384.9	27.7
385	76.6		385	55.6		385	40.5		385	27.8
385.1	76.7		385.1	55.7		385.1	40.5		385.1	28
385.2	76.9		385.2	55.8		385.2	40.5		385.2	28.1
385.3	77.1		385.3	55.9		385.3	40.5		385.3	28.3
385.4	77.2		385.4	56		385.4	40.5		385.4	28.4
385.5	77.3		385.5	56.2		385.5	40.5		385.5	28.6
385.6	77.5		385.6	56.3		385.6	40.5		385.6	28.7
385.7	77.7		385.7	56.4		385.7	40.4		385.7	28.9
385.8	77.8		385.8	56.5		385.8	40.4		385.8	29
385.9	78		385.9	56.6		385.9	40.4		385.9	29.2
386	78.1		386	56.7		386	40.4		386	29.4
386.1	78.2		386.1	56.8		386.1	40.4		386.1	29.5
386.2	78.4		386.2	56.9		386.2	40.4		386.2	29.7
386.3	78.5		386.3	57		386.3	40.4		386.3	29.9
386.4	78.7		386.4	57.2		386.4	40.4		386.4	30
386.5	78.8		386.5	57.3		386.5	40.4		386.5	30.2
386.6	78.9		386.6	57.4		386.6	40.4		386.6	30.4
386.7	79		386.7	57.5		386.7	40.4		386.7	30.6
386.8	79.2		386.8	57.6		386.8	40.4		386.8	30.7
386.9	79.3		386.9	57.7		386.9	40.4		386.9	30.9
387	79.4		387	57.9		387	40.4		387	31.1
387.1	79.6		387.1	58		387.1	40.4		387.1	31.3
387.2	79.7		387.2	58.1		387.2	40.4		387.2	31.5
387.3	79.8		387.3	58.3		387.3	40.4		387.3	31.6
387.4	80		387.4	58.4		387.4	40.4		387.4	31.8
387.5	80.1		387.5	58.5		387.5	40.4		387.5	32
387.6	80.2		387.6	58.7		387.6	40.5		387.6	32.2
387.7	80.3		387.7	58.8		387.7	40.5		387.7	32.3
387.8	80.4		387.8	58.9		387.8	40.5		387.8	32.5
387.9	80.5		387.9	59.1		387.9	40.5		387.9	32.7
388	80.7		388	59.2		388	40.5		388	32.9
388.1	80.8		388.1	59.4		388.1	40.6		388.1	33.1
388.2	80.9		388.2	59.5		388.2	40.6		388.2	33.3
388.3	81		388.3	59.6		388.3	40.6		388.3	33.5
388.4	81.1		388.4	59.8		388.4	40.6		388.4	33.7
388.5	81.2		388.5	60		388.5	40.7		388.5	33.9
388.6	81.3		388.6	60.1		388.6	40.7		388.6	34.1
388.7	81.5		388.7	60.2		388.7	40.8		388.7	34.3
388.8	81.6		388.8	60.4		388.8	40.8		388.8	34.5
388.9	81.7		388.9	60.6		388.9	40.8		388.9	34.7
389	81.8		389	60.7		389	40.9		389	34.8
389.1	81.9		389.1	60.9		389.1	40.9		389.1	35
389.2	82		389.2	61.1		389.2	41		389.2	35.2
389.3	82.2		389.3	61.2		389.3	41		389.3	35.4
389.4	82.3		389.4	61.4		389.4	41.1		389.4	35.6
389.5	82.4		389.5	61.6		389.5	41.2		389.5	35.7
389.6	82.5		389.6	61.7		389.6	41.2		389.6	35.9
389.7	82.6		389.7	61.9		389.7	41.3		389.7	36
389.8	82.7		389.8	62		389.8	41.4		389.8	36.2
389.9	82.8		389.9	62.2		389.9	41.5		389.9	36.4
390	82.9		390	62.3		390	41.6		390	36.5
390.1	83		390.1	62.5		390.1	41.7		390.1	36.7
390.2	83.1		390.2	62.6		390.2	41.8		390.2	36.8
390.3	83.2		390.3	62.8		390.3	41.9		390.3	37
390.4	83.3		390.4	63		390.4	42		390.4	37.1
390.5	83.4		390.5	63.1		390.5	42.1		390.5	37.2
390.6	83.5		390.6	63.3		390.6	42.2		390.6	37.3
390.7	83.7		390.7	63.5		390.7	42.3		390.7	37.5
390.8	83.8		390.8	63.6		390.8	42.4		390.8	37.6
390.9	83.9		390.9	63.8		390.9	42.5		390.9	37.7
391	84		391	63.9		391	42.6		391	37.9
391.1	84.1		391.1	64.1		391.1	42.7		391.1	38
391.2	84.2		391.2	64.2		391.2	42.8		391.2	38.1
391.3	84.3		391.3	64.4		391.3	42.9		391.3	38.2
391.4	84.5		391.4	64.5		391.4	43.1		391.4	38.3
391.5	84.6		391.5	64.7		391.5	43.2		391.5	38.4
391.6	84.7		391.6	64.8		391.6	43.3		391.6	38.5
391.7	84.9		391.7	64.9		391.7	43.4		391.7	38.6
391.8	85		391.8	65.1		391.8	43.6		391.8	38.7
391.9	85.1		391.9	65.2		391.9	43.7		391.9	38.8
392	85.3		392	65.3		392	43.8		392	39
392.1	85.4		392.1	65.5		392.1	43.9		392.1	39
392.2	85.5		392.2	65.6		392.2	44.1		392.2	39.2
392.3	85.6		392.3	65.7		392.3	44.2		392.3	39.3
392.4	85.8		392.4	65.9		392.4	44.3		392.4	39.3
392.5	85.9		392.5	66		392.5	44.5		392.5	39.4
392.6	86.1		392.6	66.1		392.6	44.6		392.6	39.5
392.7	86.2		392.7	66.2		392.7	44.7		392.7	39.6
392.8	86.3		392.8	66.3		392.8	44.9		392.8	39.7
392.9	86.5		392.9	66.4		392.9	45		392.9	39.8
393	86.6		393	66.5		393	45.1		393	39.9
393.1	86.8		393.1	66.6		393.1	45.3		393.1	40
393.2	86.9		393.2	66.7		393.2	45.4		393.2	40.1
393.3	87		393.3	66.8		393.3	45.6		393.3	40.2
393.4	87.2		393.4	66.9		393.4	45.7		393.4	40.3
393.5	87.3		393.5	67		393.5	45.8		393.5	40.4
393.6	87.5		393.6	67.1		393.6	46		393.6	40.5
393.7	87.6		393.7	67.1		393.7	46.1		393.7	40.6
393.8	87.8		393.8	67.2		393.8	46.3		393.8	40.7
393.9	87.9		393.9	67.3		393.9	46.4		393.9	40.8
394	88		394	67.3		394	46.6		394	40.9
394.1	88.2		394.1	67.4		394.1	46.7		394.1	40.9
394.2	88.4		394.2	67.5		394.2	46.9		394.2	41
394.3	88.5		394.3	67.5		394.3	47		394.3	41.1
394.4	88.7		394.4	67.6		394.4	47.2		394.4	41.2
394.5	88.8		394.5	67.6		394.5	47.3		394.5	41.3
394.6	89		394.6	67.7		394.6	47.4		394.6	41.4
394.7	89.1		394.7	67.7		394.7	47.6		394.7	41.5
394.8	89.3		394.8	67.8		394.8	47.7		394.8	41.5
394.9	89.4		394.9	67.8		394.9	47.9		394.9	41.6
395	89.6		395	67.9		395	48		395	41.7
395.1	89.8		395.1	67.9		395.1	48.2		395.1	41.8
395.2	89.9		395.2	68		395.2	48.3		395.2	41.9
395.3	90		395.3	68		395.3	48.5		395.3	41.9
395.4	90.2		395.4	68		395.4	48.6		395.4	42
395.5	90.3		395.5	68.1		395.5	48.8		395.5	42.1
395.6	90.5		395.6	68.1		395.6	48.9		395.6	42.2
395.7	90.6		395.7	68.2		395.7	49.1		395.7	42.2
395.8	90.8		395.8	68.2		395.8	49.3		395.8	42.3
395.9	90.9		395.9	68.3		395.9	49.4		395.9	42.4
396	91		396	68.3		396	49.6		396	42.5
396.1	91.2		396.1	68.3		396.1	49.8		396.1	42.5
396.2	91.3		396.2	68.4		396.2	50		396.2	42.6
396.3	91.5		396.3	68.4		396.3	50.1		396.3	42.7
396.4	91.6		396.4	68.5		396.4	50.3		396.4	42.7
396.5	91.7		396.5	68.5		396.5	50.5		396.5	42.8
396.6	91.9		396.6	68.5		396.6	50.7		396.6	42.9
396.7	92		396.7	68.6		396.7	50.9		396.7	42.9
396.8	92.1		396.8	68.6		396.8	51.1		396.8	43
396.9	92.3		396.9	68.7		396.9	51.3		396.9	43
397	92.4		397	68.8		397	51.5		397	43.1
397.1	92.5		397.1	68.8		397.1	51.7		397.1	43.1
397.2	92.6		397.2	68.9		397.2	51.9		397.2	43.2
397.3	92.7		397.3	68.9		397.3	52.1		397.3	43.2
397.4	92.9		397.4	69		397.4	52.3		397.4	43.3
397.5	93		397.5	69		397.5	52.6		397.5	43.3
397.6	93.1		397.6	69.1		397.6	52.8		397.6	43.3
397.7	93.2		397.7	69.1		397.7	53		397.7	43.4
397.8	93.3		397.8	69.2		397.8	53.2		397.8	43.4
397.9	93.4		397.9	69.2		397.9	53.4		397.9	43.5
398	93.5		398	69.3		398	53.7		398	43.5
398.1	93.6		398.1	69.4		398.1	53.9		398.1	43.5
398.2	93.7		398.2	69.4		398.2	54.1		398.2	43.6
398.3	93.8		398.3	69.5		398.3	54.3		398.3	43.6
398.4	93.8		398.4	69.6		398.4	54.5		398.4	43.6
398.5	93.9		398.5	69.6		398.5	54.7		398.5	43.6
398.6	94		398.6	69.7		398.6	55		398.6	43.7
398.7	94.1		398.7	69.8		398.7	55.2		398.7	43.7
398.8	94.2		398.8	69.9		398.8	55.4		398.8	43.7
398.9	94.3		398.9	70		398.9	55.6		398.9	43.7
399	94.3		399	70		399	55.8		399	43.7
399.1	94.4		399.1	70.1		399.1	56		399.1	43.7
399.2	94.5		399.2	70.2		399.2	56.2		399.2	43.7
399.3	94.5		399.3	70.3		399.3	56.4		399.3	43.8
399.4	94.6		399.4	70.4		399.4	56.6		399.4	43.8
399.5	94.7		399.5	70.4		399.5	56.8		399.5	43.8
399.6	94.7		399.6	70.5		399.6	57		399.6	43.8
399.7	94.8		399.7	70.6		399.7	57.2		399.7	43.8
399.8	94.8		399.8	70.7		399.8	57.4		399.8	43.8
399.9	94.9		399.9	70.8		399.9	57.6		399.9	43.8
400	95		400	70.9		400	57.7		400	43.8
400.1	95		400.1	71		400.1	57.9		400.1	43.8
400.2	95.1		400.2	71.1		400.2	58.1		400.2	43.8
400.3	95.1		400.3	71.2		400.3	58.2		400.3	43.8
400.4	95.1		400.4	71.3		400.4	58.4		400.4	43.8
400.5	95.2		400.5	71.4		400.5	58.6		400.5	43.8
400.6	95.2		400.6	71.4		400.6	58.7		400.6	43.8
400.7	95.3		400.7	71.5		400.7	58.8		400.7	43.8
400.8	95.3		400.8	71.6		400.8	59		400.8	43.7
400.9	95.3		400.9	71.7		400.9	59.1		400.9	43.7
401	95.4		401	71.8		401	59.2		401	43.7
401.1	95.4		401.1	71.9		401.1	59.3		401.1	43.7
401.2	95.4		401.2	72		401.2	59.4		401.2	43.7
401.3	95.5		401.3	72		401.3	59.5		401.3	43.7
401.4	95.5		401.4	72.1		401.4	59.6		401.4	43.7
401.5	95.5		401.5	72.2		401.5	59.7		401.5	43.7
401.6	95.6		401.6	72.3		401.6	59.8		401.6	43.7
401.7	95.6		401.7	72.4		401.7	59.9		401.7	43.6
401.8	95.6		401.8	72.4		401.8	59.9		401.8	43.6
401.9	95.7		401.9	72.5		401.9	60		401.9	43.6
402	95.7		402	72.6		402	60		402	43.6
402.1	95.7		402.1	72.6		402.1	60		402.1	43.6
402.2	95.7		402.2	72.7		402.2	60.1		402.2	43.6
402.3	95.8		402.3	72.8		402.3	60.1		402.3	43.5
402.4	95.8		402.4	72.8		402.4	60.1		402.4	43.5
402.5	95.8		402.5	72.9		402.5	60.1		402.5	43.5
402.6	95.8		402.6	73		402.6	60.1		402.6	43.5
402.7	95.8		402.7	73		402.7	60.1		402.7	43.5
402.8	95.8		402.8	73.1		402.8	60.1		402.8	43.5
402.9	95.8		402.9	73.1		402.9	60.1		402.9	43.4
403	95.9		403	73.2		403	60		403	43.4
403.1	95.9		403.1	73.2		403.1	60		403.1	43.4
403.2	95.9		403.2	73.2		403.2	60		403.2	43.4
403.3	95.9		403.3	73.3		403.3	59.9		403.3	43.4
403.4	95.9		403.4	73.3		403.4	59.9		403.4	43.4
403.5	95.9		403.5	73.4		403.5	59.9		403.5	43.3
403.6	95.9		403.6	73.4		403.6	59.8		403.6	43.3
403.7	95.9		403.7	73.4		403.7	59.8		403.7	43.3
403.8	95.9		403.8	73.5		403.8	59.7		403.8	43.3
403.9	95.9		403.9	73.5		403.9	59.7		403.9	43.3
404	95.8		404	73.6		404	59.6		404	43.3
404.1	95.8		404.1	73.6		404.1	59.6		404.1	43.3
404.2	95.8		404.2	73.6		404.2	59.6		404.2	43.2
404.3	95.8		404.3	73.6		404.3	59.5		404.3	43.2
404.4	95.8		404.4	73.7		404.4	59.5		404.4	43.2
404.5	95.8		404.5	73.7		404.5	59.4		404.5	43.2
404.6	95.7		404.6	73.7		404.6	59.4		404.6	43.1
404.7	95.7		404.7	73.7		404.7	59.4		404.7	43.1
404.8	95.7		404.8	73.7		404.8	59.3		404.8	43.1
404.9	95.7		404.9	73.7		404.9	59.3		404.9	43.1
405	95.6		405	73.8		405	59.3		405	43.1
405.1	95.6		405.1	73.8		405.1	59.3		405.1	43.1
405.2	95.5		405.2	73.8		405.2	59.2		405.2	43
405.3	95.5		405.3	73.8		405.3	59.2		405.3	43
405.4	95.4		405.4	73.8		405.4	59.2		405.4	43
405.5	95.4		405.5	73.8		405.5	59.2		405.5	43
405.6	95.4		405.6	73.8		405.6	59.2		405.6	43
405.7	95.3		405.7	73.8		405.7	59.2		405.7	43
405.8	95.2		405.8	73.8		405.8	59.2		405.8	42.9
405.9	95.2		405.9	73.8		405.9	59.3		405.9	42.9
406	95.1		406	73.8		406	59.3		406	42.9
406.1	95.1		406.1	73.8		406.1	59.3		406.1	42.9
406.2	95		406.2	73.8		406.2	59.3		406.2	42.9
406.3	94.9		406.3	73.8		406.3	59.4		406.3	42.8
406.4	94.8		406.4	73.8		406.4	59.4		406.4	42.8
406.5	94.7		406.5	73.8		406.5	59.5		406.5	42.8
406.6	94.7		406.6	73.8		406.6	59.6		406.6	42.8
406.7	94.6		406.7	73.8		406.7	59.7		406.7	42.7
406.8	94.5		406.8	73.8		406.8	59.8		406.8	42.7
406.9	94.4		406.9	73.9		406.9	59.9		406.9	42.7
407	94.4		407	73.9		407	60		407	42.7
407.1	94.3		407.1	73.9		407.1	60.1		407.1	42.7
407.2	94.2		407.2	73.9		407.2	60.3		407.2	42.6
407.3	94.1		407.3	73.9		407.3	60.4		407.3	42.6
407.4	94		407.4	73.9		407.4	60.6		407.4	42.6
407.5	93.9		407.5	73.9		407.5	60.7		407.5	42.5
407.6	93.8		407.6	73.9		407.6	60.9		407.6	42.5
407.7	93.7		407.7	73.9		407.7	61.1		407.7	42.5
407.8	93.7		407.8	73.9		407.8	61.3		407.8	42.5
407.9	93.6		407.9	74		407.9	61.5		407.9	42.4
408	93.5		408	74		408	61.8		408	42.4
408.1	93.3		408.1	74		408.1	62		408.1	42.4
408.2	93.3		408.2	74		408.2	62.3		408.2	42.3
408.3	93.2		408.3	74		408.3	62.5		408.3	42.3
408.4	93.1		408.4	74		408.4	62.8		408.4	42.3
408.5	93		408.5	74.1		408.5	63.1		408.5	42.3
408.6	92.9		408.6	74.1		408.6	63.4		408.6	42.2
408.7	92.8		408.7	74.1		408.7	63.7		408.7	42.2
408.8	92.7		408.8	74.2		408.8	64		408.8	42.2
408.9	92.6		408.9	74.2		408.9	64.4		408.9	42.1
409	92.5		409	74.2		409	64.7		409	42.1
409.1	92.4		409.1	74.2		409.1	65.1		409.1	42.1
409.2	92.3		409.2	74.3		409.2	65.4		409.2	42
409.3	92.2		409.3	74.3		409.3	65.8		409.3	42
409.4	92.1		409.4	74.3		409.4	66.2		409.4	42
409.5	92		409.5	74.4		409.5	66.6		409.5	41.9
409.6	91.9		409.6	74.4		409.6	67		409.6	41.9
409.7	91.8		409.7	74.5		409.7	67.4		409.7	41.9
409.8	91.7		409.8	74.5		409.8	67.9		409.8	41.8
409.9	91.6		409.9	74.5		409.9	68.3		409.9	41.8
410	91.6		410	74.6		410	68.7		410	41.7
410.1	91.5		410.1	74.6		410.1	69.2		410.1	41.7
410.2	91.4		410.2	74.7		410.2	69.7		410.2	41.7
410.3	91.4		410.3	74.8		410.3	70.1		410.3	41.7
410.4	91.3		410.4	74.9		410.4	70.6		410.4	41.6
410.5	91.2		410.5	74.9		410.5	71.1		410.5	41.6
410.6	91.2		410.6	75		410.6	71.6		410.6	41.5
410.7	91.1		410.7	75.1		410.7	72.1		410.7	41.5
410.8	91.1		410.8	75.1		410.8	72.6		410.8	41.4
410.9	91		410.9	75.2		410.9	73.2		410.9	41.4
411	91		411	75.3		411	73.7		411	41.4
411.1	91		411.1	75.4		411.1	74.2		411.1	41.3
411.2	90.9		411.2	75.5		411.2	74.8		411.2	41.3
411.3	90.9		411.3	75.6		411.3	75.3		411.3	41.2
411.4	90.9		411.4	75.7		411.4	75.9		411.4	41.2
411.5	90.9		411.5	75.8		411.5	76.4		411.5	41.2
411.6	90.9		411.6	75.9		411.6	77		411.6	41.1
411.7	90.9		411.7	76		411.7	77.5		411.7	41.1
411.8	90.9		411.8	76.1		411.8	78.1		411.8	41
411.9	90.9		411.9	76.2		411.9	78.6		411.9	41
412	90.9		412	76.3		412	79.2		412	41
412.1	90.9		412.1	76.4		412.1	79.8		412.1	40.9
412.2	90.9		412.2	76.6		412.2	80.3		412.2	40.9
412.3	90.9		412.3	76.7		412.3	80.9		412.3	40.8
412.4	90.9		412.4	76.8		412.4	81.5		412.4	40.8
412.5	91		412.5	76.9		412.5	82		412.5	40.7
412.6	91		412.6	77.1		412.6	82.6		412.6	40.7
412.7	91		412.7	77.2		412.7	83.2		412.7	40.7
412.8	91.1		412.8	77.3		412.8	83.7		412.8	40.7
412.9	91.1		412.9	77.4		412.9	84.3		412.9	40.6
413	91.2		413	77.6		413	84.9		413	40.6
413.1	91.2		413.1	77.7		413.1	85.4		413.1	40.5
413.2	91.3		413.2	77.9		413.2	86		413.2	40.5
413.3	91.4		413.3	78		413.3	86.6		413.3	40.5
413.4	91.4		413.4	78.1		413.4	87.1		413.4	40.4
413.5	91.5		413.5	78.3		413.5	87.7		413.5	40.4
413.6	91.6		413.6	78.4		413.6	88.2		413.6	40.3
413.7	91.7		413.7	78.6		413.7	88.8		413.7	40.3
413.8	91.8		413.8	78.7		413.8	89.3		413.8	40.3
413.9	91.8		413.9	78.9		413.9	89.9		413.9	40.3
414	92		414	79		414	90.4		414	40.2
414.1	92.1		414.1	79.2		414.1	90.9		414.1	40.2
414.2	92.2		414.2	79.3		414.2	91.4		414.2	40.2
414.3	92.3		414.3	79.5		414.3	92		414.3	40.2
414.4	92.4		414.4	79.7		414.4	92.5		414.4	40.2
414.5	92.6		414.5	79.8		414.5	93		414.5	40.1
414.6	92.7		414.6	80		414.6	93.5		414.6	40.1
414.7	92.9		414.7	80.1		414.7	94		414.7	40.1
414.8	93		414.8	80.3		414.8	94.5		414.8	40.1
414.9	93.2		414.9	80.5		414.9	94.9		414.9	40.1
415	93.3		415	80.6		415	95.4		415	40.1
415.1	93.5		415.1	80.8		415.1	95.9		415.1	40.1
415.2	93.6		415.2	81		415.2	96.3		415.2	40.1
415.3	93.8		415.3	81.1		415.3	96.8		415.3	40.1
415.4	94		415.4	81.3		415.4	97.2		415.4	40.1
415.5	94.2		415.5	81.5		415.5	97.7		415.5	40.1
415.6	94.3		415.6	81.6		415.6	98.1		415.6	40.1
415.7	94.5		415.7	81.8		415.7	98.5		415.7	40.1
415.8	94.7		415.8	82		415.8	98.9		415.8	40.1
415.9	94.9		415.9	82.2		415.9	99.3		415.9	40.2
416	95.1		416	82.3		416	99.7		416	40.2
416.1	95.2		416.1	82.5		416.1	100.1		416.1	40.2
416.2	95.4		416.2	82.7		416.2	100.5		416.2	40.2
416.3	95.6		416.3	82.8		416.3	100.9		416.3	40.3
416.4	95.8		416.4	83		416.4	101.2		416.4	40.3
416.5	96		416.5	83.2		416.5	101.6		416.5	40.3
416.6	96.2		416.6	83.4		416.6	102		416.6	40.4
416.7	96.4		416.7	83.6		416.7	102.3		416.7	40.4
416.8	96.6		416.8	83.8		416.8	102.7		416.8	40.5
416.9	96.8		416.9	83.9		416.9	103		416.9	40.5
417	97		417	84.1		417	103.3		417	40.6
417.1	97.2		417.1	84.3		417.1	103.7		417.1	40.6
417.2	97.4		417.2	84.5		417.2	104		417.2	40.7
417.3	97.6		417.3	84.7		417.3	104.3		417.3	40.7
417.4	97.8		417.4	84.9		417.4	104.6		417.4	40.8
417.5	98		417.5	85.1		417.5	104.9		417.5	40.9
417.6	98.3		417.6	85.3		417.6	105.3		417.6	41
417.7	98.5		417.7	85.5		417.7	105.6		417.7	41
417.8	98.7		417.8	85.7		417.8	105.9		417.8	41.1
417.9	98.9		417.9	86		417.9	106.1		417.9	41.2
418	99.1		418	86.2		418	106.4		418	41.3
418.1	99.3		418.1	86.4		418.1	106.7		418.1	41.3
418.2	99.6		418.2	86.6		418.2	107		418.2	41.4
418.3	99.8		418.3	86.9		418.3	107.3		418.3	41.5
418.4	100		418.4	87.1		418.4	107.5		418.4	41.6
418.5	100.3		418.5	87.3		418.5	107.8		418.5	41.7
418.6	100.5		418.6	87.6		418.6	108.1		418.6	41.8
418.7	100.7		418.7	87.8		418.7	108.4		418.7	41.9
418.8	100.9		418.8	88		418.8	108.6		418.8	42
418.9	101.2		418.9	88.3		418.9	108.9		418.9	42.1
419	101.4		419	88.5		419	109.1		419	42.2
419.1	101.6		419.1	88.8		419.1	109.4		419.1	42.3
419.2	101.8		419.2	89		419.2	109.6		419.2	42.5
419.3	102.1		419.3	89.3		419.3	109.9		419.3	42.6
419.4	102.3		419.4	89.5		419.4	110.1		419.4	42.7
419.5	102.5		419.5	89.8		419.5	110.4		419.5	42.8
419.6	102.7		419.6	90.1		419.6	110.6		419.6	42.9
419.7	102.9		419.7	90.3		419.7	110.9		419.7	43.1
419.8	103.2		419.8	90.6		419.8	111.1		419.8	43.2
419.9	103.4		419.9	90.8		419.9	111.4		419.9	43.3
420	103.6		420	91.1		420	111.6		420	43.4
420.1	103.8		420.1	91.4		420.1	111.9		420.1	43.6
420.2	104		420.2	91.7		420.2	112.2		420.2	43.7
420.3	104.2		420.3	91.9		420.3	112.4		420.3	43.8
420.4	104.5		420.4	92.2		420.4	112.7		420.4	44
420.5	104.7		420.5	92.5		420.5	112.9		420.5	44.1
420.6	104.9		420.6	92.8		420.6	113.2		420.6	44.2
420.7	105.1		420.7	93		420.7	113.5		420.7	44.3
420.8	105.3		420.8	93.3		420.8	113.8		420.8	44.5
420.9	105.6		420.9	93.6		420.9	114		420.9	44.6
421	105.8		421	93.9		421	114.3		421	44.7
421.1	106		421.1	94.2		421.1	114.6		421.1	44.9
421.2	106.2		421.2	94.4		421.2	114.9		421.2	45
421.3	106.5		421.3	94.7		421.3	115.2		421.3	45.2
421.4	106.7		421.4	95		421.4	115.4		421.4	45.3
421.5	106.9		421.5	95.3		421.5	115.7		421.5	45.4
421.6	107.2		421.6	95.6		421.6	116		421.6	45.6
421.7	107.4		421.7	95.9		421.7	116.3		421.7	45.7
421.8	107.6		421.8	96.1		421.8	116.6		421.8	45.8
421.9	107.9		421.9	96.4		421.9	117		421.9	46
422	108.1		422	96.7		422	117.3		422	46.1
422.1	108.3		422.1	97		422.1	117.6		422.1	46.2
422.2	108.6		422.2	97.3		422.2	117.9		422.2	46.3
422.3	108.8		422.3	97.6		422.3	118.3		422.3	46.5
422.4	109.1		422.4	97.8		422.4	118.6		422.4	46.6
422.5	109.3		422.5	98.1		422.5	119		422.5	46.7
422.6	109.6		422.6	98.4		422.6	119.3		422.6	46.9
422.7	109.8		422.7	98.7		422.7	119.7		422.7	47
422.8	110.1		422.8	98.9		422.8	120.1		422.8	47.1
422.9	110.3		422.9	99.2		422.9	120.4		422.9	47.3
423	110.6		423	99.5		423	120.8		423	47.4
423.1	110.9		423.1	99.7		423.1	121.2		423.1	47.5
423.2	111.1		423.2	100		423.2	121.6		423.2	47.7
423.3	111.3		423.3	100.3		423.3	122		423.3	47.8
423.4	111.6		423.4	100.5		423.4	122.4		423.4	47.9
423.5	111.9		423.5	100.8		423.5	122.8		423.5	48
423.6	112.2		423.6	101		423.6	123.3		423.6	48.2
423.7	112.4		423.7	101.3		423.7	123.7		423.7	48.3
423.8	112.7		423.8	101.5		423.8	124.2		423.8	48.4
423.9	113		423.9	101.8		423.9	124.6		423.9	48.6
424	113.3		424	102		424	125.1		424	48.7
424.1	113.6		424.1	102.3		424.1	125.6		424.1	48.8
424.2	113.9		424.2	102.5		424.2	126		424.2	49
424.3	114.1		424.3	102.8		424.3	126.5		424.3	49.1
424.4	114.5		424.4	103		424.4	127		424.4	49.2
424.5	114.7		424.5	103.2		424.5	127.5		424.5	49.3
424.6	115		424.6	103.5		424.6	128		424.6	49.5
424.7	115.4		424.7	103.7		424.7	128.6		424.7	49.6
424.8	115.7		424.8	103.9		424.8	129.1		424.8	49.7
424.9	116		424.9	104.2		424.9	129.6		424.9	49.8
425	116.3		425	104.4		425	130.1		425	50
425.1	116.6		425.1	104.6		425.1	130.6		425.1	50.1
425.2	116.9		425.2	104.9		425.2	131.1		425.2	50.2
425.3	117.3		425.3	105.1		425.3	131.7		425.3	50.3
425.4	117.6		425.4	105.3		425.4	132.2		425.4	50.5
425.5	117.9		425.5	105.6		425.5	132.7		425.5	50.6
425.6	118.3		425.6	105.8		425.6	133.3		425.6	50.7
425.7	118.6		425.7	106		425.7	133.8		425.7	50.9
425.8	119		425.8	106.2		425.8	134.4		425.8	51
425.9	119.3		425.9	106.5		425.9	135		425.9	51.1
426	119.7		426	106.7		426	135.5		426	51.3
426.1	120		426.1	106.9		426.1	136.1		426.1	51.4
426.2	120.4		426.2	107.2		426.2	136.7		426.2	51.5
426.3	120.8		426.3	107.4		426.3	137.2		426.3	51.7
426.4	121.1		426.4	107.6		426.4	137.8		426.4	51.8
426.5	121.5		426.5	107.8		426.5	138.4		426.5	52
426.6	121.9		426.6	108		426.6	139		426.6	52.1
426.7	122.2		426.7	108.3		426.7	139.6		426.7	52.2
426.8	122.6		426.8	108.5		426.8	140.2		426.8	52.4
426.9	123		426.9	108.7		426.9	140.8		426.9	52.5
427	123.4		427	109		427	141.4		427	52.7
427.1	123.8		427.1	109.2		427.1	142		427.1	52.8
427.2	124.2		427.2	109.4		427.2	142.6		427.2	53
427.3	124.5		427.3	109.6		427.3	143.2		427.3	53.1
427.4	124.9		427.4	109.9		427.4	143.8		427.4	53.3
427.5	125.3		427.5	110.1		427.5	144.4		427.5	53.4
427.6	125.7		427.6	110.3		427.6	145		427.6	53.6
427.7	126.1		427.7	110.6		427.7	145.7		427.7	53.7
427.8	126.5		427.8	110.8		427.8	146.3		427.8	53.9
427.9	126.8		427.9	111		427.9	146.9		427.9	54
428	127.2		428	111.3		428	147.5		428	54.2
428.1	127.6		428.1	111.5		428.1	148.1		428.1	54.4
428.2	128		428.2	111.7		428.2	148.7		428.2	54.5
428.3	128.4		428.3	112		428.3	149.3		428.3	54.7
428.4	128.8		428.4	112.2		428.4	150		428.4	54.9
428.5	129.2		428.5	112.5		428.5	150.6		428.5	55
428.6	129.6		428.6	112.8		428.6	151.2		428.6	55.2
428.7	130		428.7	113		428.7	151.8		428.7	55.4
428.8	130.4		428.8	113.3		428.8	152.4		428.8	55.6
428.9	130.8		428.9	113.5		428.9	153		428.9	55.7
429	131.2		429	113.8		429	153.6		429	55.9
429.1	131.6		429.1	114.1		429.1	154.1		429.1	56.1
429.2	132		429.2	114.3		429.2	154.7		429.2	56.3
429.3	132.4		429.3	114.6		429.3	155.3		429.3	56.5
429.4	132.8		429.4	114.9		429.4	155.9		429.4	56.7
429.5	133.2		429.5	115.2		429.5	156.4		429.5	56.8
429.6	133.6		429.6	115.4		429.6	157		429.6	57
429.7	134		429.7	115.7		429.7	157.6		429.7	57.2
429.8	134.4		429.8	116		429.8	158.2		429.8	57.4
429.9	134.8		429.9	116.3		429.9	158.7		429.9	57.6
430	135.2		430	116.6		430	159.3		430	57.8
430.1	135.6		430.1	116.9		430.1	159.9		430.1	58
430.2	135.9		430.2	117.2		430.2	160.5		430.2	58.1
430.3	136.3		430.3	117.5		430.3	161.1		430.3	58.3
430.4	136.7		430.4	117.8		430.4	161.6		430.4	58.5
430.5	137.1		430.5	118.1		430.5	162.2		430.5	58.7
430.6	137.5		430.6	118.4		430.6	162.8		430.6	58.9
430.7	137.9		430.7	118.7		430.7	163.4		430.7	59.1
430.8	138.3		430.8	119		430.8	164		430.8	59.3
430.9	138.6		430.9	119.3		430.9	164.5		430.9	59.5
431	139		431	119.6		431	165.1		431	59.7
431.1	139.4		431.1	119.9		431.1	165.7		431.1	59.9
431.2	139.7		431.2	120.2		431.2	166.3		431.2	60.1
431.3	140.1		431.3	120.6		431.3	166.9		431.3	60.3
431.4	140.4		431.4	120.9		431.4	167.4		431.4	60.5
431.5	140.8		431.5	121.2		431.5	168		431.5	60.7
431.6	141.1		431.6	121.6		431.6	168.6		431.6	60.9
431.7	141.5		431.7	121.9		431.7	169.2		431.7	61.1
431.8	141.8		431.8	122.3		431.8	169.8		431.8	61.3
431.9	142.1		431.9	122.6		431.9	170.3		431.9	61.5
432	142.5		432	122.9		432	170.9		432	61.7
432.1	142.8		432.1	123.3		432.1	171.4		432.1	61.9
432.2	143.1		432.2	123.6		432.2	172		432.2	62.1
432.3	143.4		432.3	124		432.3	172.6		432.3	62.3
432.4	143.7		432.4	124.3		432.4	173.1		432.4	62.5
432.5	144		432.5	124.7		432.5	173.7		432.5	62.7
432.6	144.3		432.6	125		432.6	174.2		432.6	62.9
432.7	144.6		432.7	125.4		432.7	174.7		432.7	63.1
432.8	144.9		432.8	125.8		432.8	175.3		432.8	63.3
432.9	145.3		432.9	126.1		432.9	175.8		432.9	63.5
433	145.5		433	126.5		433	176.3		433	63.7
433.1	145.8		433.1	126.9		433.1	176.9		433.1	63.9
433.2	146.2		433.2	127.2		433.2	177.4		433.2	64
433.3	146.4		433.3	127.6		433.3	177.9		433.3	64.2
433.4	146.7		433.4	128		433.4	178.4		433.4	64.4
433.5	147		433.5	128.4		433.5	179		433.5	64.6
433.6	147.3		433.6	128.8		433.6	179.5		433.6	64.8
433.7	147.6		433.7	129.1		433.7	180		433.7	65
433.8	147.9		433.8	129.5		433.8	180.5		433.8	65.1
433.9	148.2		433.9	129.9		433.9	181		433.9	65.3
434	148.5		434	130.3		434	181.6		434	65.5
434.1	148.7		434.1	130.7		434.1	182.1		434.1	65.6
434.2	149		434.2	131		434.2	182.6		434.2	65.8
434.3	149.3		434.3	131.4		434.3	183.1		434.3	66
434.4	149.5		434.4	131.8		434.4	183.6		434.4	66.1
434.5	149.8		434.5	132.2		434.5	184.1		434.5	66.3
434.6	150.1		434.6	132.6		434.6	184.6		434.6	66.4
434.7	150.3		434.7	133		434.7	185.1		434.7	66.6
434.8	150.6		434.8	133.4		434.8	185.6		434.8	66.7
434.9	150.9		434.9	133.8		434.9	186.1		434.9	66.9
435	151.2		435	134.2		435	186.6		435	67
435.1	151.4		435.1	134.6		435.1	187.1		435.1	67.2
435.2	151.6		435.2	135		435.2	187.6		435.2	67.3
435.3	151.9		435.3	135.3		435.3	188.1		435.3	67.5
435.4	152.2		435.4	135.7		435.4	188.6		435.4	67.7
435.5	152.4		435.5	136.1		435.5	189.1		435.5	67.8
435.6	152.7		435.6	136.5		435.6	189.5		435.6	67.9
435.7	152.9		435.7	136.8		435.7	190		435.7	68.1
435.8	153.2		435.8	137.2		435.8	190.5		435.8	68.2
435.9	153.4		435.9	137.6		435.9	190.9		435.9	68.3
436	153.7		436	138		436	191.3		436	68.5
436.1	153.9		436.1	138.3		436.1	191.8		436.1	68.6
436.2	154.2		436.2	138.7		436.2	192.2		436.2	68.8
436.3	154.4		436.3	139		436.3	192.6		436.3	68.9
436.4	154.7		436.4	139.4		436.4	193		436.4	69
436.5	154.9		436.5	139.7		436.5	193.4		436.5	69.2
436.6	155.2		436.6	140.1		436.6	193.8		436.6	69.3
436.7	155.4		436.7	140.4		436.7	194.2		436.7	69.4
436.8	155.7		436.8	140.8		436.8	194.6		436.8	69.6
436.9	155.9		436.9	141.1		436.9	194.9		436.9	69.7
437	156.2		437	141.4		437	195.3		437	69.8
437.1	156.5		437.1	141.7		437.1	195.7		437.1	70
437.2	156.7		437.2	142.1		437.2	196		437.2	70.1
437.3	157		437.3	142.4		437.3	196.4		437.3	70.2
437.4	157.3		437.4	142.7		437.4	196.7		437.4	70.3
437.5	157.5		437.5	143		437.5	197		437.5	70.5
437.6	157.8		437.6	143.3		437.6	197.4		437.6	70.6
437.7	158.1		437.7	143.6		437.7	197.7		437.7	70.7
437.8	158.3		437.8	143.9		437.8	198		437.8	70.9
437.9	158.6		437.9	144.2		437.9	198.3		437.9	71
438	158.9		438	144.5		438	198.6		438	71.1
438.1	159.1		438.1	144.8		438.1	198.9		438.1	71.3
438.2	159.4		438.2	145.1		438.2	199.2		438.2	71.4
438.3	159.7		438.3	145.4		438.3	199.5		438.3	71.6
438.4	160		438.4	145.7		438.4	199.8		438.4	71.7
438.5	160.3		438.5	146		438.5	200.1		438.5	71.8
438.6	160.5		438.6	146.2		438.6	200.4		438.6	72
438.7	160.8		438.7	146.5		438.7	200.6		438.7	72.1
438.8	161.1		438.8	146.8		438.8	200.9		438.8	72.3
438.9	161.3		438.9	147		438.9	201.1		438.9	72.4
439	161.6		439	147.2		439	201.4		439	72.5
439.1	161.9		439.1	147.5		439.1	201.6		439.1	72.7
439.2	162.1		439.2	147.7		439.2	201.9		439.2	72.8
439.3	162.4		439.3	148		439.3	202.1		439.3	73
439.4	162.7		439.4	148.2		439.4	202.4		439.4	73.1
439.5	162.9		439.5	148.4		439.5	202.6		439.5	73.3
439.6	163.2		439.6	148.7		439.6	202.8		439.6	73.4
439.7	163.5		439.7	148.9		439.7	203.1		439.7	73.6
439.8	163.7		439.8	149.1		439.8	203.3		439.8	73.7
439.9	164		439.9	149.4		439.9	203.5		439.9	73.9
440	164.3		440	149.6		440	203.7		440	74
440.1	164.5		440.1	149.8		440.1	203.9		440.1	74.2
440.2	164.8		440.2	150		440.2	204.1		440.2	74.3
440.3	165		440.3	150.2		440.3	204.3		440.3	74.5
440.4	165.3		440.4	150.4		440.4	204.5		440.4	74.7
440.5	165.5		440.5	150.6		440.5	204.7		440.5	74.8
440.6	165.8		440.6	150.8		440.6	204.9		440.6	75
440.7	166		440.7	151.1		440.7	205.1		440.7	75.1
440.8	166.3		440.8	151.2		440.8	205.3		440.8	75.3
440.9	166.5		440.9	151.4		440.9	205.5		440.9	75.4
441	166.8		441	151.7		441	205.7		441	75.6
441.1	167.1		441.1	151.9		441.1	205.9		441.1	75.7
441.2	167.3		441.2	152		441.2	206.1		441.2	75.9
441.3	167.6		441.3	152.3		441.3	206.3		441.3	76
441.4	167.8		441.4	152.5		441.4	206.5		441.4	76.2
441.5	168.1		441.5	152.6		441.5	206.7		441.5	76.3
441.6	168.3		441.6	152.9		441.6	206.9		441.6	76.5
441.7	168.6		441.7	153.1		441.7	207.1		441.7	76.6
441.8	168.9		441.8	153.2		441.8	207.4		441.8	76.8
441.9	169.1		441.9	153.5		441.9	207.6		441.9	76.9
442	169.4		442	153.7		442	207.8		442	77
442.1	169.6		442.1	153.9		442.1	208.1		442.1	77.2
442.2	169.9		442.2	154.1		442.2	208.3		442.2	77.3
442.3	170.1		442.3	154.3		442.3	208.6		442.3	77.4
442.4	170.4		442.4	154.5		442.4	208.9		442.4	77.6
442.5	170.6		442.5	154.7		442.5	209.2		442.5	77.7
442.6	170.9		442.6	154.9		442.6	209.5		442.6	77.8
442.7	171.1		442.7	155.1		442.7	209.8		442.7	77.9
442.8	171.4		442.8	155.3		442.8	210.1		442.8	78
442.9	171.6		442.9	155.5		442.9	210.4		442.9	78.1
443	171.9		443	155.7		443	210.8		443	78.3
443.1	172.1		443.1	155.9		443.1	211.1		443.1	78.4
443.2	172.4		443.2	156.1		443.2	211.5		443.2	78.5
443.3	172.6		443.3	156.4		443.3	211.9		443.3	78.6
443.4	172.8		443.4	156.6		443.4	212.2		443.4	78.7
443.5	173.1		443.5	156.8		443.5	212.6		443.5	78.7
443.6	173.3		443.6	157		443.6	213		443.6	78.8
443.7	173.6		443.7	157.2		443.7	213.5		443.7	78.9
443.8	173.9		443.8	157.4		443.8	213.9		443.8	79
443.9	174.1		443.9	157.6		443.9	214.3		443.9	79.1
444	174.3		444	157.8		444	214.8		444	79.1
444.1	174.6		444.1	158		444.1	215.3		444.1	79.2
444.2	174.8		444.2	158.3		444.2	215.7		444.2	79.3
444.3	175.1		444.3	158.5		444.3	216.2		444.3	79.3
444.4	175.3		444.4	158.7		444.4	216.7		444.4	79.3
444.5	175.6		444.5	158.9		444.5	217.2		444.5	79.4
444.6	175.8		444.6	159.2		444.6	217.8		444.6	79.5
444.7	176.1		444.7	159.4		444.7	218.3		444.7	79.5
444.8	176.3		444.8	159.6		444.8	218.9		444.8	79.5
444.9	176.5		444.9	159.9		444.9	219.4		444.9	79.6
445	176.8		445	160.1		445	220		445	79.6
445.1	177		445.1	160.4		445.1	220.6		445.1	79.7
445.2	177.3		445.2	160.6		445.2	221.2		445.2	79.7
445.3	177.5		445.3	160.9		445.3	221.8		445.3	79.7
445.4	177.8		445.4	161.2		445.4	222.4		445.4	79.7
445.5	178		445.5	161.4		445.5	223		445.5	79.8
445.6	178.3		445.6	161.7		445.6	223.6		445.6	79.8
445.7	178.5		445.7	161.9		445.7	224.3		445.7	79.8
445.8	178.7		445.8	162.2		445.8	224.9		445.8	79.8
445.9	179		445.9	162.5		445.9	225.5		445.9	79.8
446	179.2		446	162.7		446	226.2		446	79.9
446.1	179.4		446.1	163		446.1	226.8		446.1	79.9
446.2	179.7		446.2	163.3		446.2	227.5		446.2	79.9
446.3	179.9		446.3	163.6		446.3	228.1		446.3	79.9
446.4	180.1		446.4	163.8		446.4	228.8		446.4	79.9
446.5	180.4		446.5	164.1		446.5	229.4		446.5	80
446.6	180.6		446.6	164.4		446.6	230		446.6	80
446.7	180.8		446.7	164.7		446.7	230.7		446.7	80
446.8	181.1		446.8	165		446.8	231.3		446.8	80
446.9	181.3		446.9	165.3		446.9	231.9		446.9	80
447	181.5		447	165.6		447	232.6		447	80.1
447.1	181.7		447.1	165.8		447.1	233.2		447.1	80.1
447.2	182		447.2	166.2		447.2	233.8		447.2	80.1
447.3	182.2		447.3	166.4		447.3	234.4		447.3	80.2
447.4	182.4		447.4	166.8		447.4	235		447.4	80.2
447.5	182.6		447.5	167.1		447.5	235.6		447.5	80.2
447.6	182.8		447.6	167.4		447.6	236.1		447.6	80.3
447.7	183		447.7	167.7		447.7	236.7		447.7	80.3
447.8	183.2		447.8	168		447.8	237.2		447.8	80.4
447.9	183.4		447.9	168.4		447.9	237.7		447.9	80.4
448	183.6		448	168.7		448	238.2		448	80.5
448.1	183.8		448.1	169		448.1	238.7		448.1	80.6
448.2	183.9		448.2	169.4		448.2	239.2		448.2	80.6
448.3	184.2		448.3	169.7		448.3	239.6		448.3	80.7
448.4	184.3		448.4	170.1		448.4	240.1		448.4	80.8
448.5	184.5		448.5	170.4		448.5	240.5		448.5	80.9
448.6	184.7		448.6	170.8		448.6	240.9		448.6	81
448.7	184.9		448.7	171.2		448.7	241.2		448.7	81.1
448.8	185.1		448.8	171.5		448.8	241.6		448.8	81.2
448.9	185.3		448.9	171.9		448.9	241.9		448.9	81.3
449	185.4		449	172.3		449	242.2		449	81.5
449.1	185.6		449.1	172.7		449.1	242.5		449.1	81.6
449.2	185.8		449.2	173.1		449.2	242.8		449.2	81.7
449.3	186		449.3	173.5		449.3	243.1		449.3	81.9
449.4	186.2		449.4	173.9		449.4	243.3		449.4	82
449.5	186.4		449.5	174.3		449.5	243.5		449.5	82.2
449.6	186.6		449.6	174.7		449.6	243.7		449.6	82.4
449.7	186.8		449.7	175.1		449.7	243.9		449.7	82.6
449.8	187		449.8	175.4		449.8	244.1		449.8	82.7
449.9	187.2		449.9	175.9		449.9	244.2		449.9	82.9
450	187.4		450	176.3		450	244.4		450	83.1
450.1	187.6		450.1	176.7		450.1	244.5		450.1	83.3
450.2	187.8		450.2	177.1		450.2	244.6		450.2	83.5
450.3	188		450.3	177.5		450.3	244.7		450.3	83.7
450.4	188.2		450.4	177.9		450.4	244.8		450.4	84
450.5	188.4		450.5	178.3		450.5	244.8		450.5	84.2
450.6	188.6		450.6	178.7		450.6	244.9		450.6	84.4
450.7	188.8		450.7	179.1		450.7	244.9		450.7	84.6
450.8	189		450.8	179.5		450.8	244.9		450.8	84.9
450.9	189.2		450.9	179.9		450.9	244.9		450.9	85.1
451	189.5		451	180.3		451	244.9		451	85.4
451.1	189.7		451.1	180.7		451.1	244.8		451.1	85.6
451.2	189.9		451.2	181.1		451.2	244.8		451.2	85.9
451.3	190.1		451.3	181.6		451.3	244.8		451.3	86.1
451.4	190.4		451.4	181.9		451.4	244.7		451.4	86.4
451.5	190.6		451.5	182.4		451.5	244.7		451.5	86.7
451.6	190.8		451.6	182.8		451.6	244.7		451.6	87
451.7	191.1		451.7	183.2		451.7	244.6		451.7	87.2
451.8	191.3		451.8	183.6		451.8	244.5		451.8	87.5
451.9	191.6		451.9	184		451.9	244.5		451.9	87.8
452	191.9		452	184.4		452	244.4		452	88.1
452.1	192.1		452.1	184.8		452.1	244.3		452.1	88.4
452.2	192.4		452.2	185.2		452.2	244.3		452.2	88.7
452.3	192.7		452.3	185.6		452.3	244.2		452.3	89
452.4	192.9		452.4	186		452.4	244.2		452.4	89.3
452.5	193.2		452.5	186.4		452.5	244.2		452.5	89.6
452.6	193.5		452.6	186.8		452.6	244.2		452.6	89.9
452.7	193.8		452.7	187.2		452.7	244.2		452.7	90.2
452.8	194.1		452.8	187.6		452.8	244.2		452.8	90.5
452.9	194.4		452.9	187.9		452.9	244.2		452.9	90.8
453	194.8		453	188.3		453	244.3		453	91
453.1	195.1		453.1	188.7		453.1	244.3		453.1	91.3
453.2	195.4		453.2	189.1		453.2	244.4		453.2	91.7
453.3	195.7		453.3	189.5		453.3	244.4		453.3	91.9
453.4	196		453.4	189.8		453.4	244.5		453.4	92.2
453.5	196.4		453.5	190.2		453.5	244.7		453.5	92.5
453.6	196.7		453.6	190.6		453.6	244.8		453.6	92.8
453.7	197.1		453.7	190.9		453.7	244.9		453.7	93.1
453.8	197.4		453.8	191.3		453.8	245.1		453.8	93.3
453.9	197.8		453.9	191.6		453.9	245.3		453.9	93.6
454	198.1		454	192		454	245.5		454	93.9
454.1	198.5		454.1	192.4		454.1	245.7		454.1	94.2
454.2	198.9		454.2	192.7		454.2	245.9		454.2	94.4
454.3	199.2		454.3	193.1		454.3	246.2		454.3	94.7
454.4	199.6		454.4	193.4		454.4	246.5		454.4	95
454.5	200		454.5	193.8		454.5	246.8		454.5	95.2
454.6	200.4		454.6	194.1		454.6	247.1		454.6	95.4
454.7	200.8		454.7	194.4		454.7	247.4		454.7	95.7
454.8	201.1		454.8	194.8		454.8	247.8		454.8	95.9
454.9	201.6		454.9	195.1		454.9	248.2		454.9	96.1
455	201.9		455	195.4		455	248.6		455	96.4
455.1	202.3		455.1	195.7		455.1	249		455.1	96.6
455.2	202.7		455.2	196.1		455.2	249.4		455.2	96.8
455.3	203.2		455.3	196.4		455.3	249.9		455.3	97
455.4	203.6		455.4	196.7		455.4	250.3		455.4	97.3
455.5	204		455.5	197		455.5	250.8		455.5	97.5
455.6	204.4		455.6	197.4		455.6	251.3		455.6	97.7
455.7	204.8		455.7	197.7		455.7	251.9		455.7	97.9
455.8	205.3		455.8	198		455.8	252.4		455.8	98.1
455.9	205.7		455.9	198.4		455.9	253		455.9	98.3
456	206.1		456	198.7		456	253.6		456	98.5
456.1	206.5		456.1	199		456.1	254.2		456.1	98.7
456.2	207		456.2	199.3		456.2	254.8		456.2	98.9
456.3	207.4		456.3	199.7		456.3	255.4		456.3	99.1
456.4	207.9		456.4	200		456.4	256		456.4	99.3
456.5	208.3		456.5	200.4		456.5	256.7		456.5	99.5
456.6	208.7		456.6	200.7		456.6	257.3		456.6	99.7
456.7	209.2		456.7	201.1		456.7	258		456.7	99.8
456.8	209.7		456.8	201.4		456.8	258.7		456.8	100
456.9	210.1		456.9	201.7		456.9	259.4		456.9	100.2
457	210.6		457	202.1		457	260.1		457	100.4
457.1	211		457.1	202.5		457.1	260.8		457.1	100.6
457.2	211.5		457.2	202.8		457.2	261.5		457.2	100.7
457.3	211.9		457.3	203.2		457.3	262.2		457.3	100.9
457.4	212.4		457.4	203.5		457.4	262.9		457.4	101.1
457.5	212.9		457.5	203.9		457.5	263.6		457.5	101.3
457.6	213.3		457.6	204.3		457.6	264.3		457.6	101.5
457.7	213.8		457.7	204.7		457.7	265		457.7	101.6
457.8	214.3		457.8	205		457.8	265.8		457.8	101.8
457.9	214.8		457.9	205.4		457.9	266.5		457.9	102
458	215.3		458	205.8		458	267.2		458	102.2
458.1	215.8		458.1	206.2		458.1	267.9		458.1	102.4
458.2	216.2		458.2	206.6		458.2	268.6		458.2	102.6
458.3	216.7		458.3	207		458.3	269.3		458.3	102.7
458.4	217.3		458.4	207.4		458.4	270		458.4	102.9
458.5	217.7		458.5	207.7		458.5	270.6		458.5	103.1
458.6	218.2		458.6	208.1		458.6	271.3		458.6	103.3
458.7	218.7		458.7	208.5		458.7	272		458.7	103.5
458.8	219.2		458.8	208.9		458.8	272.6		458.8	103.7
458.9	219.7		458.9	209.4		458.9	273.3		458.9	104
459	220.3		459	209.8		459	273.9		459	104.2
459.1	220.7		459.1	210.2		459.1	274.5		459.1	104.4
459.2	221.3		459.2	210.6		459.2	275.2		459.2	104.6
459.3	221.8		459.3	211		459.3	275.8		459.3	104.8
459.4	222.3		459.4	211.4		459.4	276.4		459.4	105
459.5	222.8		459.5	211.9		459.5	277		459.5	105.3
459.6	223.4		459.6	212.3		459.6	277.5		459.6	105.5
459.7	223.9		459.7	212.8		459.7	278.1		459.7	105.8
459.8	224.4		459.8	213.2		459.8	278.7		459.8	106
459.9	224.9		459.9	213.6		459.9	279.2		459.9	106.3
460	225.5		460	214.1		460	279.7		460	106.5
460.1	226		460.1	214.6		460.1	280.3		460.1	106.8
460.2	226.5		460.2	215		460.2	280.8		460.2	107
460.3	227.1		460.3	215.5		460.3	281.3		460.3	107.3
460.4	227.6		460.4	215.9		460.4	281.8		460.4	107.6
460.5	228.1		460.5	216.4		460.5	282.3		460.5	107.8
460.6	228.7		460.6	216.9		460.6	282.7		460.6	108.1
460.7	229.2		460.7	217.4		460.7	283.2		460.7	108.4
460.8	229.7		460.8	217.8		460.8	283.6		460.8	108.7
460.9	230.3		460.9	218.3		460.9	284.1		460.9	109
461	230.8		461	218.8		461	284.5		461	109.2
461.1	231.4		461.1	219.3		461.1	284.9		461.1	109.5
461.2	231.9		461.2	219.8		461.2	285.3		461.2	109.8
461.3	232.5		461.3	220.3		461.3	285.7		461.3	110.1
461.4	233		461.4	220.8		461.4	286.1		461.4	110.4
461.5	233.5		461.5	221.3		461.5	286.4		461.5	110.7
461.6	234.1		461.6	221.8		461.6	286.8		461.6	111
461.7	234.6		461.7	222.2		461.7	287.1		461.7	111.3
461.8	235.2		461.8	222.7		461.8	287.5		461.8	111.5
461.9	235.7		461.9	223.2		461.9	287.8		461.9	111.8
462	236.2		462	223.7		462	288.1		462	112.1
462.1	236.8		462.1	224.2		462.1	288.5		462.1	112.4
462.2	237.3		462.2	224.7		462.2	288.8		462.2	112.7
462.3	237.8		462.3	225.2		462.3	289.1		462.3	113
462.4	238.3		462.4	225.7		462.4	289.4		462.4	113.3
462.5	238.8		462.5	226.2		462.5	289.7		462.5	113.6
462.6	239.4		462.6	226.7		462.6	290		462.6	113.9
462.7	239.9		462.7	227.3		462.7	290.3		462.7	114.2
462.8	240.4		462.8	227.8		462.8	290.6		462.8	114.5
462.9	240.9		462.9	228.2		462.9	290.9		462.9	114.8
463	241.4		463	228.8		463	291.2		463	115.1
463.1	242		463.1	229.3		463.1	291.5		463.1	115.4
463.2	242.5		463.2	229.8		463.2	291.8		463.2	115.7
463.3	243		463.3	230.3		463.3	292		463.3	116
463.4	243.5		463.4	230.8		463.4	292.3		463.4	116.3
463.5	244		463.5	231.3		463.5	292.6		463.5	116.6
463.6	244.5		463.6	231.8		463.6	292.9		463.6	116.8
463.7	245		463.7	232.3		463.7	293.1		463.7	117.1
463.8	245.5		463.8	232.8		463.8	293.4		463.8	117.4
463.9	246		463.9	233.4		463.9	293.7		463.9	117.7
464	246.5		464	233.9		464	294		464	118
464.1	247		464.1	234.4		464.1	294.2		464.1	118.2
464.2	247.5		464.2	234.9		464.2	294.5		464.2	118.5
464.3	248		464.3	235.4		464.3	294.8		464.3	118.8
464.4	248.5		464.4	235.9		464.4	295.1		464.4	119
464.5	249		464.5	236.5		464.5	295.4		464.5	119.3
464.6	249.5		464.6	237		464.6	295.6		464.6	119.5
464.7	249.9		464.7	237.5		464.7	295.9		464.7	119.8
464.8	250.4		464.8	238		464.8	296.2		464.8	120
464.9	250.9		464.9	238.5		464.9	296.5		464.9	120.3
465	251.4		465	239		465	296.8		465	120.5
465.1	251.8		465.1	239.5		465.1	297.1		465.1	120.7
465.2	252.3		465.2	240		465.2	297.4		465.2	121
465.3	252.8		465.3	240.5		465.3	297.7		465.3	121.2
465.4	253.2		465.4	241		465.4	298		465.4	121.4
465.5	253.7		465.5	241.5		465.5	298.3		465.5	121.7
465.6	254.1		465.6	242		465.6	298.6		465.6	121.9
465.7	254.6		465.7	242.5		465.7	298.9		465.7	122.1
465.8	255		465.8	242.9		465.8	299.3		465.8	122.3
465.9	255.5		465.9	243.4		465.9	299.6		465.9	122.5
466	255.9		466	243.8		466	299.9		466	122.7
466.1	256.4		466.1	244.3		466.1	300.2		466.1	122.9
466.2	256.8		466.2	244.7		466.2	300.5		466.2	123
466.3	257.3		466.3	245.2		466.3	300.9		466.3	123.3
466.4	257.7		466.4	245.6		466.4	301.2		466.4	123.4
466.5	258.1		466.5	246		466.5	301.5		466.5	123.6
466.6	258.6		466.6	246.5		466.6	301.8		466.6	123.8
466.7	259		466.7	246.8		466.7	302.2		466.7	124
466.8	259.5		466.8	247.3		466.8	302.5		466.8	124.2
466.9	259.9		466.9	247.7		466.9	302.8		466.9	124.3
467	260.3		467	248		467	303.1		467	124.5
467.1	260.8		467.1	248.4		467.1	303.4		467.1	124.7
467.2	261.2		467.2	248.8		467.2	303.7		467.2	124.9
467.3	261.6		467.3	249.2		467.3	304.1		467.3	125
467.4	262		467.4	249.6		467.4	304.4		467.4	125.2
467.5	262.4		467.5	249.9		467.5	304.7		467.5	125.4
467.6	262.8		467.6	250.3		467.6	305		467.6	125.5
467.7	263.2		467.7	250.6		467.7	305.3		467.7	125.7
467.8	263.7		467.8	251		467.8	305.6		467.8	125.8
467.9	264		467.9	251.3		467.9	305.9		467.9	126
468	264.5		468	251.6		468	306.2		468	126.1
468.1	264.8		468.1	251.9		468.1	306.5		468.1	126.3
468.2	265.2		468.2	252.2		468.2	306.7		468.2	126.4
468.3	265.6		468.3	252.6		468.3	307		468.3	126.6
468.4	266		468.4	252.8		468.4	307.3		468.4	126.7
468.5	266.4		468.5	253.1		468.5	307.6		468.5	126.9
468.6	266.8		468.6	253.4		468.6	307.8		468.6	127
468.7	267.1		468.7	253.7		468.7	308.1		468.7	127.1
468.8	267.5		468.8	253.9		468.8	308.4		468.8	127.3
468.9	267.8		468.9	254.2		468.9	308.6		468.9	127.4
469	268.2		469	254.4		469	308.9		469	127.5
469.1	268.5		469.1	254.7		469.1	309.1		469.1	127.6
469.2	268.9		469.2	254.9		469.2	309.4		469.2	127.8
469.3	269.2		469.3	255.1		469.3	309.6		469.3	127.9
469.4	269.5		469.4	255.3		469.4	309.8		469.4	128
469.5	269.9		469.5	255.5		469.5	310.1		469.5	128.1
469.6	270.2		469.6	255.7		469.6	310.3		469.6	128.2
469.7	270.5		469.7	255.9		469.7	310.5		469.7	128.3
469.8	270.8		469.8	256.1		469.8	310.7		469.8	128.5
469.9	271.1		469.9	256.2		469.9	310.9		469.9	128.6
470	271.4		470	256.4		470	311.1		470	128.7
470.1	271.7		470.1	256.6		470.1	311.3		470.1	128.8
470.2	272		470.2	256.7		470.2	311.5		470.2	128.9
470.3	272.2		470.3	256.8		470.3	311.7		470.3	129
470.4	272.5		470.4	256.9		470.4	311.8		470.4	129.2
470.5	272.8		470.5	257.1		470.5	312		470.5	129.3
470.6	273		470.6	257.2		470.6	312.1		470.6	129.4
470.7	273.3		470.7	257.3		470.7	312.2		470.7	129.5
470.8	273.5		470.8	257.4		470.8	312.3		470.8	129.6
470.9	273.8		470.9	257.5		470.9	312.5		470.9	129.7
471	274		471	257.6		471	312.5		471	129.9
471.1	274.3		471.1	257.8		471.1	312.6		471.1	130
471.2	274.5		471.2	257.9		471.2	312.7		471.2	130.1
471.3	274.7		471.3	258		471.3	312.8		471.3	130.2
471.4	274.9		471.4	258		471.4	312.8		471.4	130.3
471.5	275.1		471.5	258.1		471.5	312.9		471.5	130.4
471.6	275.3		471.6	258.2		471.6	312.9		471.6	130.5
471.7	275.5		471.7	258.3		471.7	313		471.7	130.6
471.8	275.7		471.8	258.4		471.8	313		471.8	130.7
471.9	275.8		471.9	258.4		471.9	313		471.9	130.8
472	276		472	258.5		472	313		472	131
472.1	276.2		472.1	258.6		472.1	313		472.1	131
472.2	276.3		472.2	258.6		472.2	313		472.2	131.2
472.3	276.5		472.3	258.7		472.3	313		472.3	131.3
472.4	276.7		472.4	258.8		472.4	312.9		472.4	131.3
472.5	276.8		472.5	258.8		472.5	312.9		472.5	131.4
472.6	277		472.6	258.9		472.6	312.9		472.6	131.5
472.7	277.1		472.7	259		472.7	312.8		472.7	131.6
472.8	277.3		472.8	259		472.8	312.8		472.8	131.7
472.9	277.4		472.9	259.1		472.9	312.7		472.9	131.8
473	277.5		473	259.1		473	312.6		473	131.9
473.1	277.7		473.1	259.2		473.1	312.6		473.1	132
473.2	277.8		473.2	259.2		473.2	312.5		473.2	132
473.3	277.9		473.3	259.3		473.3	312.4		473.3	132.1
473.4	278		473.4	259.3		473.4	312.3		473.4	132.2
473.5	278.2		473.5	259.4		473.5	312.2		473.5	132.3
473.6	278.3		473.6	259.4		473.6	312.1		473.6	132.4
473.7	278.4		473.7	259.5		473.7	312		473.7	132.4
473.8	278.5		473.8	259.6		473.8	311.9		473.8	132.5
473.9	278.6		473.9	259.6		473.9	311.8		473.9	132.6
474	278.7		474	259.7		474	311.6		474	132.7
474.1	278.8		474.1	259.7		474.1	311.5		474.1	132.7
474.2	278.9		474.2	259.8		474.2	311.4		474.2	132.8
474.3	279.1		474.3	259.8		474.3	311.2		474.3	132.9
474.4	279.2		474.4	259.8		474.4	311		474.4	132.9
474.5	279.3		474.5	259.9		474.5	310.9		474.5	133
474.6	279.4		474.6	259.9		474.6	310.7		474.6	133.1
474.7	279.5		474.7	260		474.7	310.5		474.7	133.1
474.8	279.6		474.8	260		474.8	310.3		474.8	133.2
474.9	279.7		474.9	260.1		474.9	310.1		474.9	133.2
475	279.8		475	260.1		475	309.9		475	133.3
475.1	279.9		475.1	260.2		475.1	309.7		475.1	133.3
475.2	280		475.2	260.2		475.2	309.5		475.2	133.4
475.3	280.2		475.3	260.3		475.3	309.3		475.3	133.4
475.4	280.3		475.4	260.3		475.4	309.1		475.4	133.5
475.5	280.4		475.5	260.3		475.5	308.9		475.5	133.5
475.6	280.5		475.6	260.4		475.6	308.7		475.6	133.6
475.7	280.6		475.7	260.4		475.7	308.4		475.7	133.6
475.8	280.7		475.8	260.5		475.8	308.2		475.8	133.6
475.9	280.8		475.9	260.5		475.9	308		475.9	133.7
476	280.9		476	260.6		476	307.8		476	133.7
476.1	281.1		476.1	260.6		476.1	307.6		476.1	133.7
476.2	281.2		476.2	260.6		476.2	307.4		476.2	133.7
476.3	281.3		476.3	260.7		476.3	307.2		476.3	133.8
476.4	281.4		476.4	260.8		476.4	307		476.4	133.8
476.5	281.5		476.5	260.8		476.5	306.8		476.5	133.8
476.6	281.6		476.6	260.8		476.6	306.6		476.6	133.8
476.7	281.7		476.7	260.9		476.7	306.4		476.7	133.8
476.8	281.8		476.8	260.9		476.8	306.2		476.8	133.8
476.9	281.8		476.9	261		476.9	306		476.9	133.8
477	281.9		477	261		477	305.8		477	133.8
477.1	282		477.1	261.1		477.1	305.6		477.1	133.8
477.2	282.1		477.2	261.1		477.2	305.4		477.2	133.8
477.3	282.1		477.3	261.1		477.3	305.2		477.3	133.8
477.4	282.2		477.4	261.2		477.4	305		477.4	133.8
477.5	282.3		477.5	261.2		477.5	304.8		477.5	133.8
477.6	282.3		477.6	261.3		477.6	304.6		477.6	133.8
477.7	282.4		477.7	261.3		477.7	304.5		477.7	133.8
477.8	282.4		477.8	261.4		477.8	304.3		477.8	133.8
477.9	282.5		477.9	261.4		477.9	304.1		477.9	133.8
478	282.5		478	261.5		478	303.9		478	133.8
478.1	282.5		478.1	261.5		478.1	303.7		478.1	133.7
478.2	282.6		478.2	261.6		478.2	303.5		478.2	133.7
478.3	282.6		478.3	261.6		478.3	303.3		478.3	133.7
478.4	282.6		478.4	261.7		478.4	303.1		478.4	133.7
478.5	282.6		478.5	261.7		478.5	303		478.5	133.7
478.6	282.6		478.6	261.8		478.6	302.8		478.6	133.7
478.7	282.6		478.7	261.8		478.7	302.6		478.7	133.7
478.8	282.6		478.8	261.9		478.8	302.4		478.8	133.6
478.9	282.6		478.9	261.9		478.9	302.3		478.9	133.6
479	282.5		479	262		479	302.1		479	133.6
479.1	282.5		479.1	262		479.1	302		479.1	133.6
479.2	282.5		479.2	262.1		479.2	301.8		479.2	133.5
479.3	282.4		479.3	262.1		479.3	301.7		479.3	133.5
479.4	282.3		479.4	262.1		479.4	301.5		479.4	133.5
479.5	282.3		479.5	262.2		479.5	301.4		479.5	133.4
479.6	282.2		479.6	262.2		479.6	301.2		479.6	133.4
479.7	282.1		479.7	262.3		479.7	301.1		479.7	133.4
479.8	282		479.8	262.3		479.8	300.9		479.8	133.3
479.9	281.9		479.9	262.3		479.9	300.8		479.9	133.3
480	281.8		480	262.4		480	300.7		480	133.3
480.1	281.7		480.1	262.4		480.1	300.6		480.1	133.2
480.2	281.5		480.2	262.5		480.2	300.4		480.2	133.2
480.3	281.4		480.3	262.6		480.3	300.3		480.3	133.1
480.4	281.2		480.4	262.6		480.4	300.2		480.4	133.1
480.5	281.1		480.5	262.7		480.5	300		480.5	133
480.6	280.9		480.6	262.7		480.6	299.9		480.6	133
480.7	280.7		480.7	262.8		480.7	299.8		480.7	133
480.8	280.6		480.8	262.8		480.8	299.7		480.8	132.9
480.9	280.4		480.9	262.9		480.9	299.5		480.9	132.8
481	280.2		481	262.9		481	299.4		481	132.8
481.1	280		481.1	262.9		481.1	299.2		481.1	132.7
481.2	279.7		481.2	263		481.2	299.1		481.2	132.7
481.3	279.5		481.3	263		481.3	299		481.3	132.6
481.4	279.3		481.4	263.1		481.4	298.8		481.4	132.6
481.5	279.1		481.5	263.2		481.5	298.7		481.5	132.5
481.6	278.9		481.6	263.2		481.6	298.5		481.6	132.4
481.7	278.6		481.7	263.2		481.7	298.4		481.7	132.4
481.8	278.4		481.8	263.3		481.8	298.2		481.8	132.3
481.9	278.2		481.9	263.3		481.9	298		481.9	132.3
482	277.9		482	263.3		482	297.8		482	132.2
482.1	277.7		482.1	263.4		482.1	297.6		482.1	132.1
482.2	277.4		482.2	263.4		482.2	297.5		482.2	132
482.3	277.2		482.3	263.4		482.3	297.3		482.3	132
482.4	276.9		482.4	263.4		482.4	297.1		482.4	131.9
482.5	276.7		482.5	263.4		482.5	296.9		482.5	131.8
482.6	276.4		482.6	263.5		482.6	296.7		482.6	131.7
482.7	276.1		482.7	263.5		482.7	296.5		482.7	131.6
482.8	275.9		482.8	263.5		482.8	296.3		482.8	131.6
482.9	275.6		482.9	263.5		482.9	296.1		482.9	131.5
483	275.4		483	263.5		483	295.9		483	131.4
483.1	275.1		483.1	263.4		483.1	295.7		483.1	131.3
483.2	274.8		483.2	263.4		483.2	295.4		483.2	131.2
483.3	274.6		483.3	263.4		483.3	295.2		483.3	131.1
483.4	274.4		483.4	263.4		483.4	294.9		483.4	131
483.5	274.1		483.5	263.4		483.5	294.7		483.5	130.9
483.6	273.9		483.6	263.3		483.6	294.4		483.6	130.8
483.7	273.6		483.7	263.3		483.7	294.2		483.7	130.7
483.8	273.4		483.8	263.3		483.8	293.9		483.8	130.7
483.9	273.1		483.9	263.2		483.9	293.6		483.9	130.6
484	272.9		484	263.2		484	293.3		484	130.4
484.1	272.7		484.1	263.2		484.1	293		484.1	130.3
484.2	272.4		484.2	263.1		484.2	292.7		484.2	130.2
484.3	272.2		484.3	263		484.3	292.4		484.3	130.1
484.4	272		484.4	263		484.4	292.1		484.4	130
484.5	271.7		484.5	262.9		484.5	291.8		484.5	129.9
484.6	271.5		484.6	262.8		484.6	291.5		484.6	129.8
484.7	271.3		484.7	262.8		484.7	291.1		484.7	129.7
484.8	271.1		484.8	262.7		484.8	290.8		484.8	129.6
484.9	270.9		484.9	262.6		484.9	290.4		484.9	129.5
485	270.7		485	262.5		485	290.1		485	129.4
485.1	270.5		485.1	262.4		485.1	289.7		485.1	129.3
485.2	270.3		485.2	262.3		485.2	289.3		485.2	129.2
485.3	270.1		485.3	262.3		485.3	289		485.3	129.1
485.4	269.9		485.4	262.2		485.4	288.6		485.4	129
485.5	269.7		485.5	262.1		485.5	288.2		485.5	128.9
485.6	269.5		485.6	262		485.6	287.8		485.6	128.8
485.7	269.4		485.7	261.8		485.7	287.4		485.7	128.7
485.8	269.2		485.8	261.7		485.8	287		485.8	128.6
485.9	269.1		485.9	261.6		485.9	286.6		485.9	128.5
486	268.9		486	261.5		486	286.2		486	128.4
486.1	268.8		486.1	261.4		486.1	285.8		486.1	128.3
486.2	268.6		486.2	261.2		486.2	285.4		486.2	128.2
486.3	268.5		486.3	261.1		486.3	285		486.3	128.2
486.4	268.4		486.4	261		486.4	284.6		486.4	128.1
486.5	268.3		486.5	260.8		486.5	284.2		486.5	128
486.6	268.1		486.6	260.7		486.6	283.8		486.6	127.9
486.7	268		486.7	260.5		486.7	283.4		486.7	127.9
486.8	267.9		486.8	260.4		486.8	283		486.8	127.8
486.9	267.8		486.9	260.3		486.9	282.6		486.9	127.7
487	267.7		487	260.1		487	282.2		487	127.7
487.1	267.6		487.1	260		487.1	281.8		487.1	127.6
487.2	267.5		487.2	259.8		487.2	281.4		487.2	127.5
487.3	267.4		487.3	259.7		487.3	281		487.3	127.5
487.4	267.3		487.4	259.5		487.4	280.6		487.4	127.4
487.5	267.2		487.5	259.4		487.5	280.2		487.5	127.4
487.6	267.1		487.6	259.2		487.6	279.8		487.6	127.3
487.7	267.1		487.7	259.1		487.7	279.4		487.7	127.3
487.8	267		487.8	259		487.8	279		487.8	127.2
487.9	266.9		487.9	258.8		487.9	278.6		487.9	127.2
488	266.8		488	258.7		488	278.2		488	127.2
488.1	266.7		488.1	258.5		488.1	277.9		488.1	127.1
488.2	266.7		488.2	258.4		488.2	277.5		488.2	127.1
488.3	266.6		488.3	258.2		488.3	277.1		488.3	127
488.4	266.5		488.4	258.1		488.4	276.8		488.4	127
488.5	266.4		488.5	258		488.5	276.4		488.5	127
488.6	266.4		488.6	257.9		488.6	276.1		488.6	127
488.7	266.3		488.7	257.7		488.7	275.8		488.7	127
488.8	266.3		488.8	257.6		488.8	275.4		488.8	126.9
488.9	266.2		488.9	257.5		488.9	275.1		488.9	126.9
489	266.1		489	257.4		489	274.8		489	126.9
489.1	266.1		489.1	257.3		489.1	274.5		489.1	126.9
489.2	266		489.2	257.2		489.2	274.2		489.2	126.8
489.3	266		489.3	257		489.3	273.9		489.3	126.8
489.4	265.9		489.4	256.9		489.4	273.6		489.4	126.8
489.5	265.9		489.5	256.8		489.5	273.3		489.5	126.8
489.6	265.8		489.6	256.7		489.6	273.1		489.6	126.8
489.7	265.8		489.7	256.6		489.7	272.9		489.7	126.7
489.8	265.7		489.8	256.6		489.8	272.6		489.8	126.7
489.9	265.7		489.9	256.4		489.9	272.4		489.9	126.7
490	265.6		490	256.3		490	272.2		490	126.7
490.1	265.6		490.1	256.3		490.1	272		490.1	126.7
490.2	265.5		490.2	256.2		490.2	271.8		490.2	126.7
490.3	265.5		490.3	256.1		490.3	271.7		490.3	126.7
490.4	265.4		490.4	256		490.4	271.5		490.4	126.6
490.5	265.4		490.5	256		490.5	271.3		490.5	126.6
490.6	265.3		490.6	255.9		490.6	271.2		490.6	126.6
490.7	265.3		490.7	255.8		490.7	271		490.7	126.6
490.8	265.2		490.8	255.8		490.8	270.9		490.8	126.5
490.9	265.1		490.9	255.7		490.9	270.7		490.9	126.5
491	265		491	255.7		491	270.6		491	126.5
491.1	265		491.1	255.6		491.1	270.4		491.1	126.4
491.2	264.9		491.2	255.6		491.2	270.3		491.2	126.4
491.3	264.8		491.3	255.5		491.3	270.2		491.3	126.3
491.4	264.7		491.4	255.5		491.4	270.1		491.4	126.3
491.5	264.6		491.5	255.4		491.5	269.9		491.5	126.2
491.6	264.5		491.6	255.4		491.6	269.8		491.6	126.2
491.7	264.5		491.7	255.3		491.7	269.7		491.7	126.1
491.8	264.3		491.8	255.2		491.8	269.6		491.8	126
491.9	264.2		491.9	255.2		491.9	269.4		491.9	126
492	264.1		492	255.1		492	269.3		492	125.9
492.1	264		492.1	255.1		492.1	269.2		492.1	125.8
492.2	263.9		492.2	255		492.2	269.1		492.2	125.7
492.3	263.8		492.3	255		492.3	269		492.3	125.6
492.4	263.7		492.4	254.9		492.4	268.8		492.4	125.5
492.5	263.6		492.5	254.9		492.5	268.7		492.5	125.4
492.6	263.4		492.6	254.8		492.6	268.6		492.6	125.3
492.7	263.3		492.7	254.7		492.7	268.5		492.7	125.2
492.8	263.2		492.8	254.6		492.8	268.3		492.8	125.1
492.9	263.1		492.9	254.6		492.9	268.2		492.9	125
493	262.9		493	254.5		493	268		493	124.9
493.1	262.8		493.1	254.4		493.1	267.9		493.1	124.8
493.2	262.6		493.2	254.4		493.2	267.7		493.2	124.6
493.3	262.5		493.3	254.3		493.3	267.6		493.3	124.5
493.4	262.3		493.4	254.2		493.4	267.4		493.4	124.4
493.5	262.2		493.5	254.2		493.5	267.2		493.5	124.2
493.6	262		493.6	254.1		493.6	267		493.6	124.1
493.7	261.8		493.7	254		493.7	266.8		493.7	124
493.8	261.6		493.8	253.9		493.8	266.6		493.8	123.8
493.9	261.4		493.9	253.8		493.9	266.4		493.9	123.7
494	261.2		494	253.7		494	266.2		494	123.5
494.1	261		494.1	253.6		494.1	265.9		494.1	123.4
494.2	260.8		494.2	253.5		494.2	265.6		494.2	123.2
494.3	260.6		494.3	253.4		494.3	265.3		494.3	123.1
494.4	260.3		494.4	253.2		494.4	265		494.4	122.9
494.5	260.1		494.5	253.1		494.5	264.7		494.5	122.7
494.6	259.8		494.6	253		494.6	264.4		494.6	122.6
494.7	259.6		494.7	252.8		494.7	264		494.7	122.4
494.8	259.4		494.8	252.7		494.8	263.6		494.8	122.2
494.9	259.1		494.9	252.5		494.9	263.3		494.9	122
495	258.8		495	252.4		495	262.8		495	121.9
495.1	258.5		495.1	252.2		495.1	262.4		495.1	121.7
495.2	258.2		495.2	252		495.2	262		495.2	121.5
495.3	257.9		495.3	251.8		495.3	261.5		495.3	121.3
495.4	257.7		495.4	251.6		495.4	261		495.4	121.2
495.5	257.3		495.5	251.4		495.5	260.6		495.5	121
495.6	257		495.6	251.2		495.6	260		495.6	120.8
495.7	256.7		495.7	251		495.7	259.5		495.7	120.6
495.8	256.4		495.8	250.7		495.8	259		495.8	120.5
495.9	256.1		495.9	250.5		495.9	258.4		495.9	120.3
496	255.7		496	250.2		496	257.9		496	120.1
496.1	255.4		496.1	250		496.1	257.3		496.1	119.9
496.2	255.1		496.2	249.7		496.2	256.7		496.2	119.7
496.3	254.7		496.3	249.4		496.3	256.1		496.3	119.6
496.4	254.4		496.4	249.1		496.4	255.5		496.4	119.4
496.5	254		496.5	248.9		496.5	254.9		496.5	119.3
496.6	253.7		496.6	248.5		496.6	254.2		496.6	119.1
496.7	253.3		496.7	248.2		496.7	253.6		496.7	118.9
496.8	253		496.8	247.9		496.8	252.9		496.8	118.7
496.9	252.6		496.9	247.6		496.9	252.3		496.9	118.6
497	252.2		497	247.3		497	251.6		497	118.4
497.1	251.9		497.1	246.9		497.1	250.9		497.1	118.3
497.2	251.5		497.2	246.6		497.2	250.2		497.2	118.1
497.3	251.1		497.3	246.2		497.3	249.5		497.3	118
497.4	250.7		497.4	245.9		497.4	248.8		497.4	117.8
497.5	250.4		497.5	245.5		497.5	248.1		497.5	117.7
497.6	250		497.6	245.1		497.6	247.4		497.6	117.5
497.7	249.6		497.7	244.7		497.7	246.6		497.7	117.4
497.8	249.2		497.8	244.3		497.8	245.9		497.8	117.3
497.9	248.8		497.9	243.9		497.9	245.1		497.9	117.1
498	248.4		498	243.5		498	244.4		498	117
498.1	248		498.1	243.1		498.1	243.6		498.1	116.9
498.2	247.6		498.2	242.7		498.2	242.8		498.2	116.7
498.3	247.2		498.3	242.2		498.3	242.1		498.3	116.6
498.4	246.8		498.4	241.8		498.4	241.3		498.4	116.5
498.5	246.4		498.5	241.3		498.5	240.5		498.5	116.3
498.6	246		498.6	240.9		498.6	239.7		498.6	116.2
498.7	245.6		498.7	240.4		498.7	238.9		498.7	116.1
498.8	245.2		498.8	240		498.8	238.1		498.8	116
498.9	244.8		498.9	239.5		498.9	237.4		498.9	115.9
499	244.4		499	239		499	236.6		499	115.7
499.1	244		499.1	238.5		499.1	235.8		499.1	115.6
499.2	243.6		499.2	238.1		499.2	235		499.2	115.5
499.3	243.2		499.3	237.6		499.3	234.3		499.3	115.4
499.4	242.8		499.4	237.1		499.4	233.5		499.4	115.3
499.5	242.4		499.5	236.5		499.5	232.7		499.5	115.2
499.6	242.1		499.6	236		499.6	232		499.6	115.1
499.7	241.6		499.7	235.6		499.7	231.2		499.7	115
499.8	241.3		499.8	235		499.8	230.5		499.8	114.9
499.9	240.9		499.9	234.5		499.9	229.8		499.9	114.7
500	240.5		500	234		500	229.1		500	114.7
500.1	240.2		500.1	233.5		500.1	228.4		500.1	114.5
500.2	239.8		500.2	232.9		500.2	227.7		500.2	114.4
500.3	239.4		500.3	232.4		500.3	227		500.3	114.3
500.4	239.1		500.4	231.9		500.4	226.3		500.4	114.2
500.5	238.7		500.5	231.4		500.5	225.7		500.5	114.1
500.6	238.4		500.6	230.9		500.6	225		500.6	114
500.7	238		500.7	230.4		500.7	224.4		500.7	113.9
500.8	237.7		500.8	229.8		500.8	223.7		500.8	113.8
500.9	237.4		500.9	229.3		500.9	223.1		500.9	113.7
501	237		501	228.8		501	222.5		501	113.6
501.1	236.7		501.1	228.3		501.1	221.9		501.1	113.4
501.2	236.4		501.2	227.8		501.2	221.3		501.2	113.3
501.3	236		501.3	227.3		501.3	220.7		501.3	113.2
501.4	235.7		501.4	226.8		501.4	220.2		501.4	113.1
501.5	235.4		501.5	226.3		501.5	219.6		501.5	113
501.6	235		501.6	225.8		501.6	219.1		501.6	112.9
501.7	234.7		501.7	225.4		501.7	218.5		501.7	112.7
501.8	234.4		501.8	224.9		501.8	218		501.8	112.6
501.9	234		501.9	224.4		501.9	217.5		501.9	112.5
502	233.7		502	223.9		502	217		502	112.3
502.1	233.4		502.1	223.5		502.1	216.5		502.1	112.2
502.2	233.1		502.2	223		502.2	216.1		502.2	112.1
502.3	232.7		502.3	222.6		502.3	215.6		502.3	111.9
502.4	232.4		502.4	222.2		502.4	215.2		502.4	111.8
502.5	232.1		502.5	221.7		502.5	214.7		502.5	111.7
502.6	231.8		502.6	221.3		502.6	214.3		502.6	111.5
502.7	231.5		502.7	220.9		502.7	213.9		502.7	111.4
502.8	231.2		502.8	220.5		502.8	213.5		502.8	111.2
502.9	230.8		502.9	220.1		502.9	213.1		502.9	111.1
503	230.5		503	219.7		503	212.7		503	110.9
503.1	230.2		503.1	219.3		503.1	212.4		503.1	110.8
503.2	229.9		503.2	218.9		503.2	212		503.2	110.6
503.3	229.6		503.3	218.5		503.3	211.7		503.3	110.5
503.4	229.3		503.4	218.2		503.4	211.4		503.4	110.3
503.5	228.9		503.5	217.8		503.5	211		503.5	110.1
503.6	228.6		503.6	217.4		503.6	210.7		503.6	110
503.7	228.3		503.7	217.1		503.7	210.4		503.7	109.8
503.8	228		503.8	216.7		503.8	210.2		503.8	109.7
503.9	227.7		503.9	216.4		503.9	209.9		503.9	109.5
504	227.4		504	216		504	209.6		504	109.3
504.1	227.1		504.1	215.7		504.1	209.4		504.1	109.1
504.2	226.7		504.2	215.4		504.2	209.1		504.2	109
504.3	226.4		504.3	215		504.3	208.9		504.3	108.8
504.4	226.1		504.4	214.7		504.4	208.6		504.4	108.6
504.5	225.8		504.5	214.4		504.5	208.4		504.5	108.5
504.6	225.5		504.6	214.1		504.6	208.2		504.6	108.3
504.7	225.1		504.7	213.8		504.7	207.9		504.7	108.1
504.8	224.8		504.8	213.5		504.8	207.7		504.8	107.9
504.9	224.5		504.9	213.2		504.9	207.5		504.9	107.8
505	224.1		505	213		505	207.3		505	107.6
505.1	223.8		505.1	212.7		505.1	207.1		505.1	107.4
505.2	223.4		505.2	212.4		505.2	206.8		505.2	107.2
505.3	223.1		505.3	212.2		505.3	206.6		505.3	107
505.4	222.7		505.4	211.9		505.4	206.4		505.4	106.9
505.5	222.3		505.5	211.7		505.5	206.2		505.5	106.7
505.6	222		505.6	211.4		505.6	206		505.6	106.5
505.7	221.6		505.7	211.1		505.7	205.8		505.7	106.3
505.8	221.2		505.8	210.9		505.8	205.6		505.8	106.1
505.9	220.8		505.9	210.6		505.9	205.4		505.9	106
506	220.5		506	210.4		506	205.2		506	105.8
506.1	220.1		506.1	210.1		506.1	205		506.1	105.6
506.2	219.7		506.2	209.9		506.2	204.7		506.2	105.4
506.3	219.3		506.3	209.6		506.3	204.5		506.3	105.2
506.4	218.9		506.4	209.4		506.4	204.3		506.4	105.1
506.5	218.5		506.5	209.1		506.5	204.1		506.5	104.9
506.6	218.1		506.6	208.9		506.6	203.9		506.6	104.7
506.7	217.7		506.7	208.6		506.7	203.6		506.7	104.5
506.8	217.3		506.8	208.3		506.8	203.4		506.8	104.4
506.9	216.8		506.9	208.1		506.9	203.2		506.9	104.2
507	216.4		507	207.8		507	203		507	104
507.1	216		507.1	207.5		507.1	202.7		507.1	103.9
507.2	215.6		507.2	207.2		507.2	202.5		507.2	103.7
507.3	215.2		507.3	206.9		507.3	202.2		507.3	103.6
507.4	214.7		507.4	206.6		507.4	202		507.4	103.4
507.5	214.3		507.5	206.4		507.5	201.8		507.5	103.3
507.6	213.9		507.6	206		507.6	201.5		507.6	103.1
507.7	213.4		507.7	205.7		507.7	201.2		507.7	102.9
507.8	213		507.8	205.4		507.8	201		507.8	102.8
507.9	212.5		507.9	205.1		507.9	200.7		507.9	102.6
508	212.1		508	204.8		508	200.4		508	102.5
508.1	211.7		508.1	204.5		508.1	200.1		508.1	102.3
508.2	211.2		508.2	204.1		508.2	199.8		508.2	102.2
508.3	210.8		508.3	203.8		508.3	199.5		508.3	102
508.4	210.3		508.4	203.4		508.4	199.2		508.4	101.9
508.5	209.9		508.5	203		508.5	198.9		508.5	101.7
508.6	209.4		508.6	202.7		508.6	198.6		508.6	101.6
508.7	209		508.7	202.3		508.7	198.3		508.7	101.4
508.8	208.5		508.8	202		508.8	197.9		508.8	101.3
508.9	208.1		508.9	201.6		508.9	197.6		508.9	101.1
509	207.6		509	201.2		509	197.3		509	101
509.1	207.1		509.1	200.9		509.1	196.9		509.1	100.8
509.2	206.7		509.2	200.5		509.2	196.6		509.2	100.7
509.3	206.2		509.3	200.1		509.3	196.2		509.3	100.5
509.4	205.8		509.4	199.7		509.4	195.9		509.4	100.4
509.5	205.3		509.5	199.3		509.5	195.5		509.5	100.2
509.6	204.9		509.6	198.9		509.6	195.1		509.6	100.1
509.7	204.4		509.7	198.5		509.7	194.8		509.7	99.9
509.8	203.9		509.8	198.1		509.8	194.4		509.8	99.8
509.9	203.5		509.9	197.8		509.9	194		509.9	99.6
510	203		510	197.3		510	193.7		510	99.5
510.1	202.6		510.1	196.9		510.1	193.3		510.1	99.3
510.2	202.1		510.2	196.5		510.2	192.9		510.2	99.2
510.3	201.7		510.3	196.1		510.3	192.6		510.3	99
510.4	201.2		510.4	195.7		510.4	192.2		510.4	98.9
510.5	200.8		510.5	195.3		510.5	191.8		510.5	98.7
510.6	200.3		510.6	194.9		510.6	191.4		510.6	98.6
510.7	199.9		510.7	194.5		510.7	191.1		510.7	98.4
510.8	199.4		510.8	194		510.8	190.7		510.8	98.3
510.9	199		510.9	193.6		510.9	190.3		510.9	98.1
511	198.5		511	193.2		511	189.9		511	98
511.1	198.1		511.1	192.7		511.1	189.5		511.1	97.8
511.2	197.7		511.2	192.3		511.2	189.1		511.2	97.6
511.3	197.2		511.3	191.9		511.3	188.7		511.3	97.5
511.4	196.8		511.4	191.4		511.4	188.3		511.4	97.3
511.5	196.4		511.5	191		511.5	187.9		511.5	97.1
511.6	195.9		511.6	190.6		511.6	187.5		511.6	97
511.7	195.5		511.7	190.1		511.7	187.1		511.7	96.8
511.8	195.1		511.8	189.7		511.8	186.7		511.8	96.6
511.9	194.7		511.9	189.3		511.9	186.3		511.9	96.4
512	194.2		512	188.9		512	185.9		512	96.3
512.1	193.8		512.1	188.4		512.1	185.5		512.1	96.1
512.2	193.4		512.2	188		512.2	185.1		512.2	95.9
512.3	193		512.3	187.6		512.3	184.6		512.3	95.7
512.4	192.6		512.4	187.2		512.4	184.2		512.4	95.5
512.5	192.2		512.5	186.7		512.5	183.8		512.5	95.3
512.6	191.8		512.6	186.4		512.6	183.4		512.6	95.1
512.7	191.4		512.7	185.9		512.7	182.9		512.7	94.9
512.8	191		512.8	185.5		512.8	182.5		512.8	94.7
512.9	190.6		512.9	185.2		512.9	182.1		512.9	94.5
513	190.2		513	184.8		513	181.7		513	94.3
513.1	189.8		513.1	184.4		513.1	181.2		513.1	94.1
513.2	189.5		513.2	184		513.2	180.8		513.2	93.9
513.3	189.1		513.3	183.6		513.3	180.4		513.3	93.7
513.4	188.7		513.4	183.2		513.4	179.9		513.4	93.5
513.5	188.3		513.5	182.9		513.5	179.5		513.5	93.3
513.6	188		513.6	182.5		513.6	179		513.6	93.1
513.7	187.6		513.7	182.2		513.7	178.6		513.7	92.9
513.8	187.3		513.8	181.8		513.8	178.1		513.8	92.7
513.9	186.9		513.9	181.4		513.9	177.6		513.9	92.4
514	186.5		514	181.1		514	177.2		514	92.2
514.1	186.2		514.1	180.7		514.1	176.7		514.1	92
514.2	185.8		514.2	180.4		514.2	176.2		514.2	91.8
514.3	185.5		514.3	180		514.3	175.7		514.3	91.6
514.4	185.1		514.4	179.7		514.4	175.2		514.4	91.3
514.5	184.8		514.5	179.3		514.5	174.7		514.5	91.1
514.6	184.4		514.6	179		514.6	174.2		514.6	90.9
514.7	184.1		514.7	178.6		514.7	173.7		514.7	90.7
514.8	183.7		514.8	178.3		514.8	173.2		514.8	90.5
514.9	183.4		514.9	178		514.9	172.7		514.9	90.3
515	183.1		515	177.6		515	172.2		515	90.1
515.1	182.7		515.1	177.3		515.1	171.7		515.1	89.9
515.2	182.4		515.2	176.9		515.2	171.1		515.2	89.7
515.3	182.1		515.3	176.6		515.3	170.6		515.3	89.4
515.4	181.7		515.4	176.3		515.4	170.1		515.4	89.2
515.5	181.4		515.5	175.9		515.5	169.5		515.5	89
515.6	181.1		515.6	175.6		515.6	169		515.6	88.8
515.7	180.8		515.7	175.2		515.7	168.4		515.7	88.6
515.8	180.4		515.8	174.9		515.8	167.8		515.8	88.4
515.9	180.1		515.9	174.6		515.9	167.3		515.9	88.2
516	179.8		516	174.2		516	166.7		516	88
516.1	179.4		516.1	173.9		516.1	166.1		516.1	87.8
516.2	179.1		516.2	173.6		516.2	165.6		516.2	87.6
516.3	178.8		516.3	173.3		516.3	165		516.3	87.4
516.4	178.5		516.4	172.9		516.4	164.4		516.4	87.2
516.5	178.2		516.5	172.6		516.5	163.8		516.5	87
516.6	177.8		516.6	172.3		516.6	163.2		516.6	86.8
516.7	177.5		516.7	172		516.7	162.6		516.7	86.6
516.8	177.2		516.8	171.7		516.8	162.1		516.8	86.4
516.9	176.9		516.9	171.4		516.9	161.5		516.9	86.2
517	176.6		517	171		517	160.9		517	86
517.1	176.2		517.1	170.7		517.1	160.3		517.1	85.9
517.2	175.9		517.2	170.4		517.2	159.7		517.2	85.7
517.3	175.6		517.3	170		517.3	159.1		517.3	85.5
517.4	175.3		517.4	169.7		517.4	158.5		517.4	85.3
517.5	175		517.5	169.4		517.5	157.9		517.5	85.1
517.6	174.7		517.6	169.1		517.6	157.3		517.6	85
517.7	174.3		517.7	168.8		517.7	156.7		517.7	84.8
517.8	174		517.8	168.5		517.8	156.1		517.8	84.6
517.9	173.7		517.9	168.1		517.9	155.5		517.9	84.4
518	173.4		518	167.8		518	154.9		518	84.3
518.1	173.1		518.1	167.5		518.1	154.3		518.1	84.1
518.2	172.7		518.2	167.2		518.2	153.7		518.2	84
518.3	172.4		518.3	166.8		518.3	153.1		518.3	83.8
518.4	172.1		518.4	166.5		518.4	152.6		518.4	83.6
518.5	171.7		518.5	166.2		518.5	152		518.5	83.5
518.6	171.4		518.6	165.8		518.6	151.4		518.6	83.3
518.7	171.1		518.7	165.5		518.7	150.8		518.7	83.2
518.8	170.8		518.8	165.2		518.8	150.2		518.8	83
518.9	170.4		518.9	164.9		518.9	149.7		518.9	82.8
519	170.1		519	164.5		519	149.1		519	82.7
519.1	169.7		519.1	164.2		519.1	148.5		519.1	82.5
519.2	169.4		519.2	163.8		519.2	148		519.2	82.4
519.3	169		519.3	163.5		519.3	147.4		519.3	82.2
519.4	168.7		519.4	163.2		519.4	146.9		519.4	82.1
519.5	168.4		519.5	162.8		519.5	146.4		519.5	82
519.6	168		519.6	162.5		519.6	145.8		519.6	81.8
519.7	167.7		519.7	162.2		519.7	145.3		519.7	81.7
519.8	167.4		519.8	161.8		519.8	144.8		519.8	81.5
519.9	167		519.9	161.5		519.9	144.3		519.9	81.4
520	166.7		520	161.2		520	143.8		520	81.2
520.1	166.4		520.1	160.9		520.1	143.3		520.1	81.1
520.2	166		520.2	160.5		520.2	142.8		520.2	81
520.3	165.7		520.3	160.2		520.3	142.4		520.3	80.8
520.4	165.3		520.4	159.9		520.4	141.9		520.4	80.7
520.5	165		520.5	159.6		520.5	141.4		520.5	80.5
520.6	164.7		520.6	159.2		520.6	141		520.6	80.4
520.7	164.4		520.7	158.9		520.7	140.5		520.7	80.3
520.8	164		520.8	158.6		520.8	140.1		520.8	80.1
520.9	163.7		520.9	158.3		520.9	139.7		520.9	80
521	163.4		521	157.9		521	139.2		521	79.9
521.1	163		521.1	157.6		521.1	138.8		521.1	79.7
521.2	162.7		521.2	157.3		521.2	138.4		521.2	79.6
521.3	162.4		521.3	157		521.3	138		521.3	79.4
521.4	162.1		521.4	156.7		521.4	137.6		521.4	79.3
521.5	161.8		521.5	156.4		521.5	137.2		521.5	79.2
521.6	161.5		521.6	156		521.6	136.8		521.6	79
521.7	161.2		521.7	155.7		521.7	136.5		521.7	78.9
521.8	160.8		521.8	155.4		521.8	136.1		521.8	78.7
521.9	160.6		521.9	155.1		521.9	135.8		521.9	78.6
522	160.3		522	154.8		522	135.4		522	78.5
522.1	159.9		522.1	154.5		522.1	135.1		522.1	78.3
522.2	159.7		522.2	154.2		522.2	134.7		522.2	78.2
522.3	159.3		522.3	153.9		522.3	134.4		522.3	78.1
522.4	159		522.4	153.6		522.4	134.1		522.4	77.9
522.5	158.8		522.5	153.3		522.5	133.8		522.5	77.8
522.6	158.5		522.6	153		522.6	133.5		522.6	77.7
522.7	158.2		522.7	152.7		522.7	133.2		522.7	77.5
522.8	157.9		522.8	152.4		522.8	132.9		522.8	77.4
522.9	157.6		522.9	152.2		522.9	132.6		522.9	77.3
523	157.3		523	151.8		523	132.3		523	77.1
523.1	157		523.1	151.6		523.1	132.1		523.1	77
523.2	156.8		523.2	151.3		523.2	131.8		523.2	76.9
523.3	156.5		523.3	151		523.3	131.6		523.3	76.7
523.4	156.2		523.4	150.7		523.4	131.3		523.4	76.6
523.5	155.9		523.5	150.4		523.5	131.1		523.5	76.5
523.6	155.7		523.6	150.1		523.6	130.8		523.6	76.4
523.7	155.4		523.7	149.9		523.7	130.6		523.7	76.2
523.8	155.1		523.8	149.6		523.8	130.4		523.8	76.1
523.9	154.8		523.9	149.3		523.9	130.2		523.9	76
524	154.6		524	149		524	129.9		524	75.9
524.1	154.4		524.1	148.7		524.1	129.7		524.1	75.7
524.2	154.1		524.2	148.4		524.2	129.5		524.2	75.6
524.3	153.8		524.3	148.2		524.3	129.3		524.3	75.5
524.4	153.6		524.4	147.9		524.4	129.1		524.4	75.3
524.5	153.3		524.5	147.6		524.5	128.9		524.5	75.2
524.6	153.1		524.6	147.4		524.6	128.7		524.6	75.1
524.7	152.8		524.7	147.1		524.7	128.5		524.7	75
524.8	152.6		524.8	146.8		524.8	128.4		524.8	74.8
524.9	152.3		524.9	146.5		524.9	128.2		524.9	74.7
525	152.1		525	146.2		525	128		525	74.6
525.1	151.9		525.1	146		525.1	127.8		525.1	74.4
525.2	151.6		525.2	145.7		525.2	127.6		525.2	74.3
525.3	151.4		525.3	145.4		525.3	127.4		525.3	74.2
525.4	151.2		525.4	145.2		525.4	127.2		525.4	74
525.5	150.9		525.5	144.9		525.5	127.1		525.5	73.9
525.6	150.7		525.6	144.6		525.6	126.9		525.6	73.8
525.7	150.5		525.7	144.4		525.7	126.7		525.7	73.7
525.8	150.2		525.8	144.1		525.8	126.5		525.8	73.5
525.9	150		525.9	143.8		525.9	126.4		525.9	73.4
526	149.8		526	143.5		526	126.2		526	73.3
526.1	149.5		526.1	143.3		526.1	126.1		526.1	73.1
526.2	149.3		526.2	143		526.2	125.9		526.2	73
526.3	149		526.3	142.7		526.3	125.7		526.3	72.9
526.4	148.8		526.4	142.4		526.4	125.6		526.4	72.7
526.5	148.6		526.5	142.2		526.5	125.4		526.5	72.6
526.6	148.3		526.6	141.9		526.6	125.2		526.6	72.5
526.7	148.1		526.7	141.6		526.7	125.1		526.7	72.3
526.8	147.8		526.8	141.4		526.8	124.9		526.8	72.2
526.9	147.6		526.9	141.1		526.9	124.7		526.9	72.1
527	147.3		527	140.8		527	124.6		527	72
527.1	147.1		527.1	140.5		527.1	124.4		527.1	71.8
527.2	146.8		527.2	140.3		527.2	124.2		527.2	71.7
527.3	146.6		527.3	140		527.3	124.1		527.3	71.6
527.4	146.3		527.4	139.7		527.4	123.9		527.4	71.5
527.5	146.1		527.5	139.4		527.5	123.7		527.5	71.3
527.6	145.8		527.6	139.2		527.6	123.5		527.6	71.2
527.7	145.5		527.7	138.9		527.7	123.3		527.7	71.1
527.8	145.3		527.8	138.6		527.8	123.1		527.8	71
527.9	145		527.9	138.3		527.9	122.9		527.9	70.8
528	144.7		528	138		528	122.7		528	70.7
528.1	144.4		528.1	137.8		528.1	122.5		528.1	70.6
528.2	144.1		528.2	137.5		528.2	122.3		528.2	70.4
528.3	143.9		528.3	137.2		528.3	122.1		528.3	70.3
528.4	143.6		528.4	136.9		528.4	121.9		528.4	70.2
528.5	143.3		528.5	136.6		528.5	121.7		528.5	70
528.6	143		528.6	136.3		528.6	121.4		528.6	69.9
528.7	142.7		528.7	136		528.7	121.2		528.7	69.8
528.8	142.4		528.8	135.7		528.8	121		528.8	69.7
528.9	142.2		528.9	135.4		528.9	120.8		528.9	69.5
529	141.9		529	135.1		529	120.5		529	69.4
529.1	141.6		529.1	134.8		529.1	120.3		529.1	69.2
529.2	141.3		529.2	134.5		529.2	120		529.2	69.1
529.3	141		529.3	134.2		529.3	119.8		529.3	69
529.4	140.7		529.4	133.9		529.4	119.5		529.4	68.8
529.5	140.4		529.5	133.7		529.5	119.3		529.5	68.7
529.6	140.1		529.6	133.3		529.6	119		529.6	68.5
529.7	139.8		529.7	133.1		529.7	118.7		529.7	68.4
529.8	139.5		529.8	132.7		529.8	118.5		529.8	68.3
529.9	139.2		529.9	132.4		529.9	118.2		529.9	68.1
530	138.9		530	132.1		530	118		530	68
530.1	138.6		530.1	131.8		530.1	117.7		530.1	67.8
530.2	138.2		530.2	131.5		530.2	117.4		530.2	67.7
530.3	137.9		530.3	131.2		530.3	117.2		530.3	67.5
530.4	137.6		530.4	130.9		530.4	116.9		530.4	67.4
530.5	137.3		530.5	130.6		530.5	116.6		530.5	67.2
530.6	137		530.6	130.3		530.6	116.3		530.6	67.1
530.7	136.7		530.7	130		530.7	116		530.7	67
530.8	136.4		530.8	129.6		530.8	115.6		530.8	66.8
530.9	136		530.9	129.3		530.9	115.3		530.9	66.7
531	135.7		531	129		531	115		531	66.5
531.1	135.4		531.1	128.7		531.1	114.6		531.1	66.4
531.2	135.1		531.2	128.4		531.2	114.3		531.2	66.2
531.3	134.8		531.3	128		531.3	114		531.3	66.1
531.4	134.4		531.4	127.7		531.4	113.6		531.4	65.9
531.5	134.1		531.5	127.4		531.5	113.2		531.5	65.7
531.6	133.8		531.6	127.1		531.6	112.9		531.6	65.6
531.7	133.5		531.7	126.8		531.7	112.5		531.7	65.4
531.8	133.2		531.8	126.5		531.8	112.1		531.8	65.3
531.9	132.8		531.9	126.1		531.9	111.8		531.9	65.1
532	132.5		532	125.8		532	111.4		532	65
532.1	132.2		532.1	125.5		532.1	111		532.1	64.8
532.2	131.9		532.2	125.2		532.2	110.6		532.2	64.6
532.3	131.5		532.3	124.8		532.3	110.2		532.3	64.4
532.4	131.2		532.4	124.5		532.4	109.8		532.4	64.3
532.5	130.9		532.5	124.2		532.5	109.4		532.5	64.1
532.6	130.6		532.6	123.8		532.6	109		532.6	63.9
532.7	130.3		532.7	123.5		532.7	108.6		532.7	63.7
532.8	130		532.8	123.2		532.8	108.3		532.8	63.6
532.9	129.7		532.9	122.9		532.9	107.9		532.9	63.4
533	129.3		533	122.5		533	107.5		533	63.2
533.1	129		533.1	122.2		533.1	107.1		533.1	63
533.2	128.7		533.2	121.9		533.2	106.6		533.2	62.8
533.3	128.4		533.3	121.6		533.3	106.2		533.3	62.7
533.4	128.1		533.4	121.3		533.4	105.8		533.4	62.5
533.5	127.8		533.5	121		533.5	105.4		533.5	62.3
533.6	127.5		533.6	120.6		533.6	105		533.6	62.1
533.7	127.2		533.7	120.3		533.7	104.6		533.7	61.9
533.8	126.9		533.8	120		533.8	104.2		533.8	61.7
533.9	126.6		533.9	119.7		533.9	103.7		533.9	61.6
534	126.3		534	119.4		534	103.3		534	61.4
534.1	126		534.1	119		534.1	102.9		534.1	61.2
534.2	125.8		534.2	118.7		534.2	102.4		534.2	61
534.3	125.4		534.3	118.4		534.3	102		534.3	60.8
534.4	125.2		534.4	118.1		534.4	101.6		534.4	60.6
534.5	124.8		534.5	117.8		534.5	101.2		534.5	60.4
534.6	124.6		534.6	117.5		534.6	100.7		534.6	60.3
534.7	124.3		534.7	117.2		534.7	100.3		534.7	60.1
534.8	124		534.8	116.9		534.8	99.8		534.8	59.9
534.9	123.7		534.9	116.6		534.9	99.4		534.9	59.7
535	123.3		535	116.3		535	98.9		535	59.5
535.1	123.1		535.1	116		535.1	98.5		535.1	59.3
535.2	122.8		535.2	115.8		535.2	98		535.2	59.2
535.3	122.4		535.3	115.5		535.3	97.6		535.3	59
535.4	122.1		535.4	115.2		535.4	97.2		535.4	58.8
535.5	121.8		535.5	114.9		535.5	96.7		535.5	58.6
535.6	121.5		535.6	114.6		535.6	96.3		535.6	58.4
535.7	121.2		535.7	114.3		535.7	95.9		535.7	58.3
535.8	120.9		535.8	114		535.8	95.4		535.8	58.1
535.9	120.6		535.9	113.8		535.9	95		535.9	57.9
536	120.3		536	113.5		536	94.6		536	57.7
536.1	120		536.1	113.2		536.1	94.2		536.1	57.5
536.2	119.7		536.2	112.9		536.2	93.8		536.2	57.3
536.3	119.3		536.3	112.7		536.3	93.4		536.3	57.1
536.4	119		536.4	112.4		536.4	93		536.4	57
536.5	118.7		536.5	112.1		536.5	92.6		536.5	56.8
536.6	118.4		536.6	111.8		536.6	92.2		536.6	56.6
536.7	118		536.7	111.6		536.7	91.8		536.7	56.4
536.8	117.7		536.8	111.3		536.8	91.4		536.8	56.3
536.9	117.4		536.9	111		536.9	91		536.9	56.1
537	117.1		537	110.8		537	90.6		537	55.9
537.1	116.8		537.1	110.5		537.1	90.3		537.1	55.7
537.2	116.4		537.2	110.3		537.2	89.9		537.2	55.6
537.3	116.1		537.3	110		537.3	89.6		537.3	55.4
537.4	115.7		537.4	109.7		537.4	89.2		537.4	55.3
537.5	115.4		537.5	109.4		537.5	88.9		537.5	55.1
537.6	115.1		537.6	109.2		537.6	88.5		537.6	55
537.7	114.7		537.7	109		537.7	88.2		537.7	54.8
537.8	114.4		537.8	108.7		537.8	87.9		537.8	54.7
537.9	114.1		537.9	108.4		537.9	87.6		537.9	54.5
538	113.7		538	108.2		538	87.3		538	54.4
538.1	113.4		538.1	107.9		538.1	86.9		538.1	54.3
538.2	113		538.2	107.6		538.2	86.6		538.2	54.1
538.3	112.7		538.3	107.4		538.3	86.4		538.3	54
538.4	112.3		538.4	107.1		538.4	86.1		538.4	53.9
538.5	111.9		538.5	106.9		538.5	85.8		538.5	53.7
538.6	111.6		538.6	106.6		538.6	85.5		538.6	53.6
538.7	111.2		538.7	106.3		538.7	85.3		538.7	53.5
538.8	110.8		538.8	106.1		538.8	85		538.8	53.3
538.9	110.4		538.9	105.8		538.9	84.8		538.9	53.2
539	110		539	105.6		539	84.5		539	53.1
539.1	109.6		539.1	105.3		539.1	84.3		539.1	53
539.2	109.3		539.2	105		539.2	84.1		539.2	52.9
539.3	108.9		539.3	104.8		539.3	83.9		539.3	52.8
539.4	108.5		539.4	104.5		539.4	83.7		539.4	52.7
539.5	108.1		539.5	104.2		539.5	83.5		539.5	52.5
539.6	107.7		539.6	103.9		539.6	83.3		539.6	52.4
539.7	107.3		539.7	103.7		539.7	83.1		539.7	52.3
539.8	106.9		539.8	103.4		539.8	82.9		539.8	52.2
539.9	106.5		539.9	103.1		539.9	82.8		539.9	52.1
540	106.1		540	102.8		540	82.6		540	52
540.1	105.7		540.1	102.6		540.1	82.5		540.1	51.9
540.2	105.3		540.2	102.3		540.2	82.3		540.2	51.8
540.3	104.9		540.3	102		540.3	82.2		540.3	51.7
540.4	104.5		540.4	101.7		540.4	82		540.4	51.6
540.5	104.1		540.5	101.4		540.5	81.9		540.5	51.5
540.6	103.7		540.6	101.2		540.6	81.8		540.6	51.4
540.7	103.3		540.7	100.9		540.7	81.7		540.7	51.3
540.8	102.9		540.8	100.6		540.8	81.5		540.8	51.2
540.9	102.6		540.9	100.3		540.9	81.4		540.9	51.2
541	102.2		541	100		541	81.3		541	51.1
541.1	101.8		541.1	99.7		541.1	81.2		541.1	51
541.2	101.4		541.2	99.4		541.2	81.1		541.2	50.9
541.3	101.1		541.3	99.1		541.3	81		541.3	50.8
541.4	100.7		541.4	98.8		541.4	80.9		541.4	50.7
541.5	100.3		541.5	98.5		541.5	80.8		541.5	50.7
541.6	100		541.6	98.2		541.6	80.7		541.6	50.6
541.7	99.6		541.7	97.9		541.7	80.6		541.7	50.5
541.8	99.3		541.8	97.7		541.8	80.5		541.8	50.4
541.9	98.9		541.9	97.4		541.9	80.5		541.9	50.3
542	98.6		542	97.1		542	80.4		542	50.3
542.1	98.3		542.1	96.8		542.1	80.3		542.1	50.2
542.2	98		542.2	96.5		542.2	80.2		542.2	50.1
542.3	97.6		542.3	96.2		542.3	80.1		542.3	50
542.4	97.3		542.4	95.9		542.4	80.1		542.4	50
542.5	97		542.5	95.6		542.5	80		542.5	49.9
542.6	96.7		542.6	95.3		542.6	79.9		542.6	49.8
542.7	96.4		542.7	95		542.7	79.9		542.7	49.7
542.8	96.1		542.8	94.7		542.8	79.8		542.8	49.6
542.9	95.8		542.9	94.4		542.9	79.7		542.9	49.6
543	95.5		543	94.2		543	79.7		543	49.5
543.1	95.2		543.1	93.9		543.1	79.6		543.1	49.4
543.2	95		543.2	93.6		543.2	79.5		543.2	49.3
543.3	94.7		543.3	93.3		543.3	79.5		543.3	49.2
543.4	94.5		543.4	93		543.4	79.4		543.4	49.1
543.5	94.2		543.5	92.7		543.5	79.3		543.5	49
543.6	93.9		543.6	92.4		543.6	79.3		543.6	49
543.7	93.7		543.7	92.1		543.7	79.2		543.7	48.9
543.8	93.5		543.8	91.8		543.8	79.1		543.8	48.8
543.9	93.3		543.9	91.6		543.9	79.1		543.9	48.7
544	93.1		544	91.3		544	79		544	48.6
544.1	92.9		544.1	91		544.1	78.9		544.1	48.5
544.2	92.7		544.2	90.7		544.2	78.9		544.2	48.4
544.3	92.4		544.3	90.4		544.3	78.8		544.3	48.3
544.4	92.3		544.4	90.1		544.4	78.7		544.4	48.2
544.5	92.1		544.5	89.8		544.5	78.6		544.5	48.1
544.6	91.9		544.6	89.5		544.6	78.6		544.6	48
544.7	91.7		544.7	89.3		544.7	78.5		544.7	47.9
544.8	91.6		544.8	89		544.8	78.4		544.8	47.8
544.9	91.4		544.9	88.7		544.9	78.3		544.9	47.7
545	91.3		545	88.4		545	78.3		545	47.6
545.1	91.1		545.1	88.1		545.1	78.2		545.1	47.4
545.2	91		545.2	87.8		545.2	78.1		545.2	47.3
545.3	90.8		545.3	87.6		545.3	78		545.3	47.2
545.4	90.7		545.4	87.3		545.4	78		545.4	47.1
545.5	90.6		545.5	87		545.5	77.9		545.5	47
545.6	90.4		545.6	86.8		545.6	77.8		545.6	46.9
545.7	90.3		545.7	86.5		545.7	77.8		545.7	46.8
545.8	90.1		545.8	86.2		545.8	77.7		545.8	46.7
545.9	90		545.9	86		545.9	77.7		545.9	46.5
546	89.9		546	85.7		546	77.6		546	46.4
546.1	89.8		546.1	85.4		546.1	77.5		546.1	46.3
546.2	89.6		546.2	85.2		546.2	77.5		546.2	46.2
546.3	89.5		546.3	84.9		546.3	77.4		546.3	46
546.4	89.4		546.4	84.6		546.4	77.4		546.4	45.9
546.5	89.2		546.5	84.4		546.5	77.3		546.5	45.8
546.6	89.1		546.6	84.1		546.6	77.3		546.6	45.6
546.7	89		546.7	83.9		546.7	77.2		546.7	45.5
546.8	88.8		546.8	83.6		546.8	77.2		546.8	45.4
546.9	88.7		546.9	83.3		546.9	77.1		546.9	45.2
547	88.6		547	83.1		547	77.1		547	45.1
547.1	88.4		547.1	82.8		547.1	77		547.1	45
547.2	88.3		547.2	82.6		547.2	77		547.2	44.8
547.3	88.1		547.3	82.3		547.3	76.9		547.3	44.7
547.4	88		547.4	82.1		547.4	76.9		547.4	44.5
547.5	87.8		547.5	81.8		547.5	76.8		547.5	44.4
547.6	87.6		547.6	81.6		547.6	76.8		547.6	44.3
547.7	87.5		547.7	81.3		547.7	76.7		547.7	44.1
547.8	87.3		547.8	81		547.8	76.7		547.8	44
547.9	87.1		547.9	80.8		547.9	76.6		547.9	43.8
548	87		548	80.5		548	76.5		548	43.7
548.1	86.8		548.1	80.3		548.1	76.5		548.1	43.5
548.2	86.6		548.2	80		548.2	76.4		548.2	43.4
548.3	86.4		548.3	79.8		548.3	76.3		548.3	43.2
548.4	86.2		548.4	79.6		548.4	76.2		548.4	43.1
548.5	86		548.5	79.3		548.5	76.2		548.5	43
548.6	85.7		548.6	79.1		548.6	76.1		548.6	42.8
548.7	85.5		548.7	78.8		548.7	76		548.7	42.7
548.8	85.3		548.8	78.6		548.8	75.9		548.8	42.5
548.9	85.1		548.9	78.4		548.9	75.8		548.9	42.4
549	84.8		549	78.1		549	75.7		549	42.2
549.1	84.6		549.1	77.9		549.1	75.6		549.1	42.1
549.2	84.3		549.2	77.7		549.2	75.5		549.2	41.9
549.3	84.1		549.3	77.4		549.3	75.4		549.3	41.8
549.4	83.8		549.4	77.2		549.4	75.3		549.4	41.6
549.5	83.6		549.5	77		549.5	75.1		549.5	41.5
549.6	83.3		549.6	76.8		549.6	75		549.6	41.3
549.7	83		549.7	76.6		549.7	74.9		549.7	41.2
549.8	82.7		549.8	76.4		549.8	74.7		549.8	41
549.9	82.5		549.9	76.2		549.9	74.6		549.9	40.9
550	82.2		550	76		550	74.4		550	40.7
550.1	81.9		550.1	75.8		550.1	74.3		550.1	40.6
550.2	81.6		550.2	75.6		550.2	74.1		550.2	40.5
550.3	81.3		550.3	75.4		550.3	73.9		550.3	40.3
550.4	81		550.4	75.2		550.4	73.8		550.4	40.2
550.5	80.7		550.5	75		550.5	73.6		550.5	40
550.6	80.4		550.6	74.8		550.6	73.4		550.6	39.9
550.7	80.1		550.7	74.6		550.7	73.2		550.7	39.7
550.8	79.8		550.8	74.5		550.8	72.9		550.8	39.6
550.9	79.5		550.9	74.3		550.9	72.7		550.9	39.5
551	79.2		551	74.2		551	72.5		551	39.3
551.1	78.9		551.1	74		551.1	72.2		551.1	39.2
551.2	78.6		551.2	73.8		551.2	72		551.2	39
551.3	78.2		551.3	73.7		551.3	71.7		551.3	38.9
551.4	77.9		551.4	73.5		551.4	71.4		551.4	38.8
551.5	77.6		551.5	73.3		551.5	71.1		551.5	38.6
551.6	77.3		551.6	73.2		551.6	70.8		551.6	38.5
551.7	77		551.7	73.1		551.7	70.5		551.7	38.3
551.8	76.6		551.8	72.9		551.8	70.2		551.8	38.2
551.9	76.3		551.9	72.8		551.9	69.9		551.9	38.1
552	76		552	72.6		552	69.6		552	38
552.1	75.7		552.1	72.5		552.1	69.3		552.1	37.8
552.2	75.4		552.2	72.4		552.2	68.9		552.2	37.7
552.3	75.1		552.3	72.2		552.3	68.6		552.3	37.6
552.4	74.8		552.4	72.1		552.4	68.3		552.4	37.4
552.5	74.4		552.5	72		552.5	67.9		552.5	37.3
552.6	74.2		552.6	71.9		552.6	67.5		552.6	37.2
552.7	73.8		552.7	71.8		552.7	67.2		552.7	37
552.8	73.6		552.8	71.7		552.8	66.8		552.8	36.9
552.9	73.3		552.9	71.6		552.9	66.4		552.9	36.8
553	73		553	71.4		553	66.1		553	36.7
553.1	72.7		553.1	71.3		553.1	65.7		553.1	36.5
553.2	72.5		553.2	71.2		553.2	65.3		553.2	36.4
553.3	72.2		553.3	71.2		553.3	64.9		553.3	36.3
553.4	71.9		553.4	71		553.4	64.5		553.4	36.2
553.5	71.7		553.5	70.9		553.5	64.2		553.5	36.1
553.6	71.4		553.6	70.8		553.6	63.8		553.6	36
553.7	71.2		553.7	70.7		553.7	63.4		553.7	35.8
553.8	71		553.8	70.6		553.8	63		553.8	35.7
553.9	70.7		553.9	70.6		553.9	62.6		553.9	35.6
554	70.5		554	70.4		554	62.2		554	35.5
554.1	70.3		554.1	70.3		554.1	61.8		554.1	35.4
554.2	70		554.2	70.3		554.2	61.4		554.2	35.3
554.3	69.8		554.3	70.2		554.3	61.1		554.3	35.2
554.4	69.7		554.4	70.1		554.4	60.7		554.4	35.1
554.5	69.5		554.5	70		554.5	60.3		554.5	35
554.6	69.3		554.6	69.9		554.6	59.9		554.6	35
554.7	69.1		554.7	69.8		554.7	59.6		554.7	34.9
554.8	68.9		554.8	69.7		554.8	59.2		554.8	34.8
554.9	68.8		554.9	69.6		554.9	58.9		554.9	34.7
555	68.6		555	69.5		555	58.5		555	34.6
555.1	68.4		555.1	69.4		555.1	58.2		555.1	34.5
555.2	68.3		555.2	69.3		555.2	57.8		555.2	34.4
555.3	68.1		555.3	69.1		555.3	57.5		555.3	34.4
555.4	68		555.4	69		555.4	57.2		555.4	34.3
555.5	67.8		555.5	68.9		555.5	56.8		555.5	34.2
555.6	67.7		555.6	68.8		555.6	56.5		555.6	34.2
555.7	67.6		555.7	68.7		555.7	56.2		555.7	34.1
555.8	67.4		555.8	68.5		555.8	55.9		555.8	34
555.9	67.3		555.9	68.4		555.9	55.6		555.9	34
556	67.2		556	68.3		556	55.3		556	33.9
556.1	67.1		556.1	68.2		556.1	55		556.1	33.8
556.2	67		556.2	68		556.2	54.8		556.2	33.8
556.3	66.9		556.3	67.9		556.3	54.5		556.3	33.7
556.4	66.8		556.4	67.7		556.4	54.2		556.4	33.7
556.5	66.7		556.5	67.6		556.5	54		556.5	33.6
556.6	66.6		556.6	67.4		556.6	53.7		556.6	33.6
556.7	66.5		556.7	67.2		556.7	53.5		556.7	33.5
556.8	66.3		556.8	67.1		556.8	53.2		556.8	33.5
556.9	66.3		556.9	66.9		556.9	53		556.9	33.4
557	66.2		557	66.7		557	52.8		557	33.4
557.1	66.1		557.1	66.6		557.1	52.5		557.1	33.3
557.2	66		557.2	66.4		557.2	52.3		557.2	33.3
557.3	65.9		557.3	66.2		557.3	52.1		557.3	33.2
557.4	65.9		557.4	66		557.4	51.9		557.4	33.2
557.5	65.8		557.5	65.8		557.5	51.7		557.5	33.1
557.6	65.7		557.6	65.6		557.6	51.5		557.6	33.1
557.7	65.6		557.7	65.4		557.7	51.4		557.7	33.1
557.8	65.5		557.8	65.3		557.8	51.2		557.8	33
557.9	65.5		557.9	65		557.9	51		557.9	33
558	65.4		558	64.9		558	50.8		558	32.9
558.1	65.3		558.1	64.7		558.1	50.7		558.1	32.9
558.2	65.2		558.2	64.5		558.2	50.5		558.2	32.9
558.3	65.1		558.3	64.3		558.3	50.3		558.3	32.8
558.4	65.1		558.4	64.1		558.4	50.2		558.4	32.8
558.5	65		558.5	63.9		558.5	50		558.5	32.7
558.6	64.9		558.6	63.7		558.6	49.9		558.6	32.7
558.7	64.8		558.7	63.5		558.7	49.7		558.7	32.6
558.8	64.7		558.8	63.2		558.8	49.6		558.8	32.6
558.9	64.6		558.9	63		558.9	49.4		558.9	32.5
559	64.5		559	62.9		559	49.3		559	32.5
559.1	64.5		559.1	62.6		559.1	49.2		559.1	32.4
559.2	64.4		559.2	62.4		559.2	49		559.2	32.4
559.3	64.3		559.3	62.2		559.3	48.9		559.3	32.3
559.4	64.2		559.4	62		559.4	48.8		559.4	32.3
559.5	64.1		559.5	61.8		559.5	48.7		559.5	32.2
559.6	64		559.6	61.6		559.6	48.5		559.6	32.1
559.7	63.9		559.7	61.4		559.7	48.4		559.7	32.1
559.8	63.8		559.8	61.2		559.8	48.3		559.8	32
559.9	63.7		559.9	61		559.9	48.1		559.9	32
560	63.6		560	60.8		560	48		560	31.9
560.1	63.5		560.1	60.6		560.1	47.9		560.1	31.8
560.2	63.3		560.2	60.4		560.2	47.7		560.2	31.7
560.3	63.2		560.3	60.2		560.3	47.6		560.3	31.7
560.4	63.1		560.4	60		560.4	47.5		560.4	31.6
560.5	63		560.5	59.8		560.5	47.4		560.5	31.5
560.6	62.9		560.6	59.5		560.6	47.2		560.6	31.4
560.7	62.7		560.7	59.4		560.7	47.1		560.7	31.4
560.8	62.6		560.8	59.2		560.8	47		560.8	31.3
560.9	62.5		560.9	59		560.9	46.8		560.9	31.2
561	62.3		561	58.8		561	46.7		561	31.1
561.1	62.2		561.1	58.6		561.1	46.5		561.1	31
561.2	62.1		561.2	58.4		561.2	46.4		561.2	31
561.3	61.9		561.3	58.3		561.3	46.3		561.3	30.9
561.4	61.8		561.4	58.1		561.4	46.1		561.4	30.8
561.5	61.6		561.5	57.9		561.5	46		561.5	30.7
561.6	61.5		561.6	57.7		561.6	45.9		561.6	30.6
561.7	61.3		561.7	57.6		561.7	45.7		561.7	30.5
561.8	61.2		561.8	57.4		561.8	45.6		561.8	30.4
561.9	61		561.9	57.2		561.9	45.5		561.9	30.3
562	60.8		562	57.1		562	45.4		562	30.2
562.1	60.7		562.1	56.9		562.1	45.2		562.1	30.1
562.2	60.5		562.2	56.8		562.2	45.1		562.2	30
562.3	60.3		562.3	56.6		562.3	44.9		562.3	29.9
562.4	60.1		562.4	56.5		562.4	44.8		562.4	29.8
562.5	59.9		562.5	56.3		562.5	44.7		562.5	29.7
562.6	59.8		562.6	56.2		562.6	44.5		562.6	29.6
562.7	59.6		562.7	56		562.7	44.4		562.7	29.5
562.8	59.4		562.8	55.8		562.8	44.3		562.8	29.4
562.9	59.2		562.9	55.7		562.9	44.1		562.9	29.3
563	59		563	55.6		563	44		563	29.2
563.1	58.8		563.1	55.4		563.1	43.8		563.1	29.1
563.2	58.6		563.2	55.3		563.2	43.7		563.2	29
563.3	58.4		563.3	55.1		563.3	43.6		563.3	29
[truncated: 367 more rows]
